# Supplementary material for: High AGR2 protein is a feature of low grade endometrial cancer cells
Source: Oncotarget. 2018 Jul 31;9(59):31459–72. doi: 10.18632/oncotarget.25838 (PMC6101135; doi:10.18632/oncotarget.25838)
Supplement: Supplementary file 2 [file oncotarget-09-31459-s002.xlsx]

## Sheet: Gen Mutations associated with p
Gene vs Biosets record downloaded from Correlation Engine(2018/05/10 06:58:57)
There are two sections, the first lists top meta-categories and the second lists rank ordered correlations to individual studies.
Gene: AGR2
https://liverpool.ussc.informatics.illumina.com/c/search/ka/AGR2?type=feature&id=40021#cls=195797
Report Section 1: Meta-categories
Gene perturbations score	Gene perturbations group	Gene perturbations	# Studies	Effect on Query
100	Gene mutation	BAG1	1	up-regulated
96.7842	Gene mutation	TMPRSS6	1	up-regulated
93.0991	Gene mutation	prdm1a	1	up-regulated
86.2133	Gene mutation	SPOP	2	up-regulated
81.3327	Gene mutation	rad21	1	down-regulated
76.7666	Gene mutation	CCDC6	1	up-regulated
76.592	Gene mutation	SETD2	1	down-regulated
73.1808	Gene mutation	tbx16	1	up-regulated
70.3768	Gene mutation	AR	1	down-regulated
69.7	Gene mutation	MALT1	1	down-regulated
68.4863	Gene mutation	IGH@	1	down-regulated
68.1227	Gene mutation	BCL10	1	down-regulated
63.2173	Gene mutation	NKX3-1	2	down-regulated
62.7613	Gene mutation	TIMP2	1	down-regulated
61.9928	Gene mutation	MYBL1	1	down-regulated
61.6784	Gene mutation	PAX8	1	down-regulated
61.1027	Gene mutation	HRAS	1	up-regulated
60.4825	Gene mutation	MUC2	1	up-regulated
60.4212	Gene mutation	TMPRSS2	3	up-regulated
59.512	Gene mutation	CCDC170	1	up-regulated
59.2457	Gene mutation	MAP2K3	1	up-regulated
59.0611	Gene mutation	PCDH11X	1	down-regulated
58.9563	Gene mutation	TP53	7	down-regulated
58.9403	Gene mutation	PDE6B	1	up-regulated
58.59	Gene mutation	IGK@	1	down-regulated
57.2643	Gene mutation	HR	1	up-regulated
57.0811	Gene mutation	NOP2	1	up-regulated
56.4645	Gene mutation	KRAS	12	up-regulated
56.4582	Gene mutation	SBDS	1	up-regulated
55.5036	Gene mutation	PTEN	4	down-regulated
55.4494	Gene mutation	Kras	1	up-regulated
54.5225	Gene mutation	ARF1	1	down-regulated
53.7829	Gene mutation	TCF4	2	up-regulated
53.0831	Gene mutation	LEPR	2	up-regulated
53.0258	Gene mutation	PBRM1	1	down-regulated
51.5785	Gene mutation	HRAS	4	up-regulated
50.0736	Gene mutation	MX1	1	down-regulated
50.0666	Gene mutation	POLG	1	down-regulated
49.6035	Gene mutation	SART3	1	down-regulated
48.3792	Gene mutation	KLF11	1	down-regulated
48.124	Gene mutation	YAP1	4	down-regulated
48.0958	Gene mutation	RET	2	up-regulated
48.0036	Gene mutation	NOTCH1	3	down-regulated
47.6095	Gene mutation	NLRP3	1	up-regulated
46.3391	Gene mutation	SUPT5H	1	down-regulated
45.666	Gene mutation	PPARGC1A	1	down-regulated
44.8859	Gene mutation	LEF1	1	up-regulated
44.3813	Gene mutation	NF1	1	up-regulated
43.5427	Gene mutation	POLH	1	down-regulated
43.4591	Gene mutation	SMO	1	down-regulated
Report Section 2:Rank ordered correlations to individual studies
Study name	Public id	Institution	Species	Score	Bioset name	Data Type	platform	p-value	activity type	activity value	Tag type	Tag name	Subtag type	Subtag name
Study_1:Keratinocytes treated with IL-4 and STAT6 siRNA-knockdown	GSE59275		Homo sapiens	99.4392	Keratinocytes 2d differentiated co-treated 24hr 20ng/mL IL-4 _vs_ untreated	RNA expression	Illumina iGenome UCSC, hg19, March 6, 2013 RefSeq	4.9e-74	fold change	-121.24	GENE	IL4	GENEMODE	Protein treatment
Study_2:Lungs from naive and ovalbumin-sensitized mice challenged with TSLP	GSE41667		Mus musculus	99.9001	Lungs from non-sensitized BALBC mice 24hr after 1500ng TSLP treatment _vs_ 6hr saline	RNA expression	Affymetrix GeneChip Mouse MG_430 2.0	0.0089	fold change	3	GENE	TSLP	GENEMODE	Protein treatment
Study_2:Lungs from naive and ovalbumin-sensitized mice challenged with TSLP	GSE41667		Mus musculus	98.255	Lungs 6hr after 500ng TSLP treatment from BALBC mice that were OVA-sensitized _vs_ non-sensitized	RNA expression	Affymetrix GeneChip Mouse MG_430 2.0	0.0005	fold change	7.22	GENE	TSLP	GENEMODE	Protein treatment
Study_2:Lungs from naive and ovalbumin-sensitized mice challenged with TSLP	GSE41667		Mus musculus	97.7804	Lungs 6hr after saline treatment from BALBC mice that were OVA-sensitized _vs_ non-sensitized	RNA expression	Affymetrix GeneChip Mouse MG_430 2.0	5.3e-05	fold change	10.7
Study_2:Lungs from naive and ovalbumin-sensitized mice challenged with TSLP	GSE41667		Mus musculus	97.1251	Lungs 24hr after 0.1% MSA treatment from BALBC mice that were OVA-sensitized _vs_ non-sensitized	RNA expression	Affymetrix GeneChip Mouse MG_430 2.0	0.0003	fold change	5.06	GENE	TSLP	GENEMODE	Protein treatment
Study_2:Lungs from naive and ovalbumin-sensitized mice challenged with TSLP	GSE41667		Mus musculus	97.1251	Lungs 24hr after saline treatment from BALBC mice that were OVA-sensitized _vs_ non-sensitized	RNA expression	Affymetrix GeneChip Mouse MG_430 2.0	3.9e-06	fold change	9.9
Study_2:Lungs from naive and ovalbumin-sensitized mice challenged with TSLP	GSE41667		Mus musculus	97.0309	Lungs 6hr after 1500ng TSLP treatment from BALBC mice that were OVA-sensitized _vs_ non-sensitized	RNA expression	Affymetrix GeneChip Mouse MG_430 2.0	0.0002	fold change	8.34	GENE	TSLP	GENEMODE	Protein treatment
Study_2:Lungs from naive and ovalbumin-sensitized mice challenged with TSLP	GSE41667		Mus musculus	97.0309	Lungs 6hr after 150ng TSLP treatment from BALBC mice that were OVA-sensitized _vs_ non-sensitized	RNA expression	Affymetrix GeneChip Mouse MG_430 2.0	2.9e-06	fold change	6.53	GENE	TSLP	GENEMODE	Protein treatment
Study_2:Lungs from naive and ovalbumin-sensitized mice challenged with TSLP	GSE41667		Mus musculus	94.1478	Lungs 24hr after 500ng TSLP treatment from BALBC mice that were OVA-sensitized _vs_ non-sensitized	RNA expression	Affymetrix GeneChip Mouse MG_430 2.0	0.0193	fold change	5.48	GENE	TSLP	GENEMODE	Protein treatment
Study_2:Lungs from naive and ovalbumin-sensitized mice challenged with TSLP	GSE41667		Mus musculus	92.2628	Lungs 24hr after 150ng TSLP treatment from BALBC mice that were OVA-sensitized _vs_ non-sensitized	RNA expression	Affymetrix GeneChip Mouse MG_430 2.0	0.0082	fold change	4.31	GENE	TSLP	GENEMODE	Protein treatment
Study_2:Lungs from naive and ovalbumin-sensitized mice challenged with TSLP	GSE41667		Mus musculus	92.0946	Lungs from OVA-sensitized BALBC mice 24hr after 0.1% MSA treatment _vs_ 6hr saline	RNA expression	Affymetrix GeneChip Mouse MG_430 2.0	0.0499	fold change	-1.82	GENE	TSLP	GENEMODE	Protein treatment
Study_2:Lungs from naive and ovalbumin-sensitized mice challenged with TSLP	GSE41667		Mus musculus	91.02	Lungs 24hr after 1500ng TSLP treatment from BALBC mice that were OVA-sensitized _vs_ non-sensitized	RNA expression	Affymetrix GeneChip Mouse MG_430 2.0	0.0032	fold change	4.15	GENE	TSLP	GENEMODE	Protein treatment
Study_3:Squammous cell carcinoma cell lines - cisplatin resistant or sensitive	GSE66549		Homo sapiens	99.5996	Squammous cell carcinoma cells cisplatin 8hr - resistant H2170 cells _vs_ sensitive H596 cells	RNA expression	Affymetrix GeneChip Human Gene 1.0 ST Array [transcript (gene) version]	0.0022	fold change	70.8
Study_3:Squammous cell carcinoma cell lines - cisplatin resistant or sensitive	GSE66549		Homo sapiens	99.4688	Squammous cell carcinoma cells - cisplatin resistant H2170 cells _vs_ sensitive H596 cells	RNA expression	Affymetrix GeneChip Human Gene 1.0 ST Array [transcript (gene) version]	0.0002	fold change	78.6
Study_3:Squammous cell carcinoma cell lines - cisplatin resistant or sensitive	GSE66549		Homo sapiens	98.5532	Squammous cell carcinoma cells cisplatin 8hr - resistant H2170 cells _vs_ sensitive H226 cells	RNA expression	Affymetrix GeneChip Human Gene 1.0 ST Array [transcript (gene) version]	0.0019	fold change	107.8
Study_3:Squammous cell carcinoma cell lines - cisplatin resistant or sensitive	GSE66549		Homo sapiens	98.9433	Squammous cell carcinoma cells - cisplatin resistant H2170 cells _vs_ sensitive H226 cells	RNA expression	Affymetrix GeneChip Human Gene 1.0 ST Array [transcript (gene) version]	0.0131	fold change	128
Study_3:Squammous cell carcinoma cell lines - cisplatin resistant or sensitive	GSE66549		Homo sapiens	94.8119	Squammous cell carcinoma cells cisplatin 8hr - resistant CALU-1 cells _vs_ sensitive H1869 cells	RNA expression	Affymetrix GeneChip Human Gene 1.0 ST Array [transcript (gene) version]	0.0165	fold change	-34.5
Study_3:Squammous cell carcinoma cell lines - cisplatin resistant or sensitive	GSE66549		Homo sapiens	95.1728	Squammous cell carcinoma cells - cisplatin resistant CALU-1 cells _vs_ sensitive H1869 cells	RNA expression	Affymetrix GeneChip Human Gene 1.0 ST Array [transcript (gene) version]	0.003	fold change	-34.2
Study_3:Squammous cell carcinoma cell lines - cisplatin resistant or sensitive	GSE66549		Homo sapiens	93.3934	Squammous cell carcinoma cells - cisplatin resistant CALU-1 cells _vs_ sensitive CHAGO cells	RNA expression	Affymetrix GeneChip Human Gene 1.0 ST Array [transcript (gene) version]	0.0108	fold change	-27.8
Study_3:Squammous cell carcinoma cell lines - cisplatin resistant or sensitive	GSE66549		Homo sapiens	92.7007	Squammous cell carcinoma cells - cisplatin resistant H2066 cells _vs_ sensitive H226 cells	RNA expression	Affymetrix GeneChip Human Gene 1.0 ST Array [transcript (gene) version]	0.0034	fold change	52
Study_3:Squammous cell carcinoma cell lines - cisplatin resistant or sensitive	GSE66549		Homo sapiens	90.7919	Squammous cell carcinoma cells cisplatin 8hr - resistant CALU-1 cells _vs_ sensitive CHAGO cells	RNA expression	Affymetrix GeneChip Human Gene 1.0 ST Array [transcript (gene) version]	0.0267	fold change	-22.8
Study_3:Squammous cell carcinoma cell lines - cisplatin resistant or sensitive	GSE66549		Homo sapiens	90.3538	Squammous cell carcinoma cells cisplatin 8hr - resistant H2066 cells _vs_ sensitive H226 cells	RNA expression	Affymetrix GeneChip Human Gene 1.0 ST Array [transcript (gene) version]	0.0151	fold change	38.6
Study_3:Squammous cell carcinoma cell lines - cisplatin resistant or sensitive	GSE66549		Homo sapiens	89.8118	Squammous cell carcinoma cells - cisplatin resistant H2066 cells _vs_ sensitive H596 cells	RNA expression	Affymetrix GeneChip Human Gene 1.0 ST Array [transcript (gene) version]	0.0052	fold change	31.9
Study_3:Squammous cell carcinoma cell lines - cisplatin resistant or sensitive	GSE66549		Homo sapiens	87.7101	Squammous cell carcinoma cells cisplatin 8hr - resistant H2066 cells _vs_ sensitive H596 cells	RNA expression	Affymetrix GeneChip Human Gene 1.0 ST Array [transcript (gene) version]	0.0066	fold change	25.3
Study_3:Squammous cell carcinoma cell lines - cisplatin resistant or sensitive	GSE66549		Homo sapiens	86.2962	Squammous cell carcinoma cells cisplatin 8hr - resistant SW900 cells _vs_ sensitive H596 cells	RNA expression	Affymetrix GeneChip Human Gene 1.0 ST Array [transcript (gene) version]	0.0082	fold change	7.63
Study_3:Squammous cell carcinoma cell lines - cisplatin resistant or sensitive	GSE66549		Homo sapiens	85.803	Squammous cell carcinoma cells - cisplatin resistant SW900 cells _vs_ sensitive H226 cells	RNA expression	Affymetrix GeneChip Human Gene 1.0 ST Array [transcript (gene) version]	0.0475	fold change	14.3
Study_3:Squammous cell carcinoma cell lines - cisplatin resistant or sensitive	GSE66549		Homo sapiens	61.7101	Squammous cell carcinoma cells cisplatin 8hr - resistant SW900 cells _vs_ sensitive H1869 cells	RNA expression	Affymetrix GeneChip Human Gene 1.0 ST Array [transcript (gene) version]	0.0055	fold change	-3.52
Study_3:Squammous cell carcinoma cell lines - cisplatin resistant or sensitive	GSE66549		Homo sapiens	54.1712	Squammous cell carcinoma cells - cisplatin resistant H2170 cells _vs_ sensitive CHAGO cells	RNA expression	Affymetrix GeneChip Human Gene 1.0 ST Array [transcript (gene) version]	0.0373	fold change	3.43
Study_3:Squammous cell carcinoma cell lines - cisplatin resistant or sensitive	GSE66549		Homo sapiens	45.9365	Squammous cell carcinoma cells - cisplatin resistant H2170 cells _vs_ sensitive H1869 cells	RNA expression	Affymetrix GeneChip Human Gene 1.0 ST Array [transcript (gene) version]	0.0055	fold change	2.79
Study_3:Squammous cell carcinoma cell lines - cisplatin resistant or sensitive	GSE66549		Homo sapiens	39.1258	Squammous cell carcinoma cells cisplatin 8hr - resistant SW900 cells _vs_ sensitive CHAGO cells	RNA expression	Affymetrix GeneChip Human Gene 1.0 ST Array [transcript (gene) version]	0.0285	fold change	-2.32
Study_3:Squammous cell carcinoma cell lines - cisplatin resistant or sensitive	GSE66549		Homo sapiens	17.8289	Squammous cell carcinoma cells - cisplatin resistant CALU-1 cells _vs_ sensitive H596 cells	RNA expression	Affymetrix GeneChip Human Gene 1.0 ST Array [transcript (gene) version]	0.0167	fold change	-1.21
Study_3:Squammous cell carcinoma cell lines - cisplatin resistant or sensitive	GSE66549		Homo sapiens	14.9305	Squammous cell carcinoma cells cisplatin 8hr - resistant H2066 cells _vs_ sensitive CHAGO cells	RNA expression	Affymetrix GeneChip Human Gene 1.0 ST Array [transcript (gene) version]	0.0499	fold change	1.43
Study_4:Lung cancer A549 cells and colorectal cancer LoVo cells overexpressing ultraconserved region 339	GSE70540		Homo sapiens	99.5937	Colorectal cancer LoVo cells - overexpressing ultraconserved region 339 _vs_ empty vector	RNA expression	Affymetrix GeneChip Human HG_U133 Plus 2.0	0.0003	fold change	-1020
Study_4:Lung cancer A549 cells and colorectal cancer LoVo cells overexpressing ultraconserved region 339	GSE70540		Homo sapiens	91.3075	Lung cancer A549 cells - overexpressing ultraconserved region 339 _vs_ empty vector	RNA expression	Affymetrix GeneChip Human HG_U133 Plus 2.0	0.0004	fold change	-2.12
Study_5:Lungs from mice exposed to cigarette smoke and treated intra-nasally with IL33	GSE66492		Mus musculus	99.5084	Lungs from mice exposed to cigarette smoke treated intra-nasally with IL33 _vs_ PBS	RNA expression	Affymetrix GeneChip Mouse MG_430 2.0	2.6e-12	fold change	17.7	GENE	IL33	GENEMODE	Protein treatment
Study_5:Lungs from mice exposed to cigarette smoke and treated intra-nasally with IL33	GSE66492		Mus musculus	99.4115	Lungs from mice exposed to normal air treated intra-nasally with IL33 _vs_ PBS	RNA expression	Affymetrix GeneChip Mouse MG_430 2.0	2.8e-11	fold change	35.5	GENE	IL33	GENEMODE	Protein treatment
Study_5:Lungs from mice exposed to cigarette smoke and treated intra-nasally with IL33	GSE66492		Mus musculus	88.7879	Lungs from mice treated intranasally with PBS exposed to cigarette smoke _vs_ normal air	RNA expression	Affymetrix GeneChip Mouse MG_430 2.0	2.8e-06	fold change	2.75	GENE	IL33	GENEMODE	Protein treatment
Study_5:Lungs from mice exposed to cigarette smoke and treated intra-nasally with IL33	GSE66492		Mus musculus	62.5845	Lungs from mice treated intranasally with IL33 exposed to cigarette smoke _vs_ normal air	RNA expression	Affymetrix GeneChip Mouse MG_430 2.0	0.0016	fold change	1.4	GENE	IL33	GENEMODE	Protein treatment
Study_6:Lung tumors from PTEN and SMAD4 double knockout mice	GSE66854		Mus musculus	99.8024	Lungs from 12mo old mice with induced PTEN/SMAD4 double knockout tumors _vs_ normal wildtype lungs	RNA expression	Affymetrix GeneChip Mouse MG_430 2.0	0.0302	fold change	32.1	GENE	SMAD4	GENEMODE	Conditional gene knockout
Study_6:Lung tumors from PTEN and SMAD4 double knockout mice	GSE66854		Mus musculus	99.8024	Lungs from 12mo old mice with induced PTEN/SMAD4 double knockout tumors _vs_ normal wildtype lungs	RNA expression	Affymetrix GeneChip Mouse MG_430 2.0	0.0302	fold change	32.1	GENE	PTEN	GENEMODE	Conditional gene knockout
Study_7:Lungs of mice with airway-specific PTEN and SMAD4 double knockout	GSE57133		Mus musculus	99.7049	Lungs of 12mo old mice - airway-specific PTEN and SMAD4 double knockout _vs_ wildtype	RNA expression	Affymetrix GeneChip Mouse MG_430 2.0	0.0296	fold change	31.3	GENE	SMAD4	GENEMODE	Conditional gene knockout
Study_7:Lungs of mice with airway-specific PTEN and SMAD4 double knockout	GSE57133		Mus musculus	99.7049	Lungs of 12mo old mice - airway-specific PTEN and SMAD4 double knockout _vs_ wildtype	RNA expression	Affymetrix GeneChip Mouse MG_430 2.0	0.0296	fold change	31.3	GENE	PTEN	GENEMODE	Conditional gene knockout
Study_7:Lungs of mice with airway-specific PTEN and SMAD4 double knockout	GSE57133		Mus musculus	97.4982	Lungs of 7mo old mice - airway-specific PTEN knockout _vs_ wildtype	RNA expression	Affymetrix GeneChip Mouse MG_430 2.0	0.0139	fold change	6.61	GENE	PTEN	GENEMODE	Conditional gene knockout
Study_7:Lungs of mice with airway-specific PTEN and SMAD4 double knockout	GSE57133		Mus musculus	94.4109	Lungs of 7mo old mice - airway-specific PTEN and SMAD4 double knockout _vs_ PTEN knockout only	RNA expression	Affymetrix GeneChip Mouse MG_430 2.0	0.0091	fold change	3.02	GENE	SMAD4	GENEMODE	Conditional gene knockout
Study_7:Lungs of mice with airway-specific PTEN and SMAD4 double knockout	GSE57133		Mus musculus	94.4109	Lungs of 7mo old mice - airway-specific PTEN and SMAD4 double knockout _vs_ PTEN knockout only	RNA expression	Affymetrix GeneChip Mouse MG_430 2.0	0.0091	fold change	3.02	GENE	PTEN	GENEMODE	Conditional gene knockout
Study_8:Lungs of wildtype, NOTCH3 or NOTCH4 knockout mice with whole body exposure to ozone	GSE58244		Mus musculus	99.4115	Lungs of 7-13wk old mice with whole body exposure to air - NOTCH4 knockout _vs_ wildtype	RNA expression	Affymetrix GeneChip Mouse MG_430 2.0	0.0261	fold change	6.41	GENE	NOTCH4	GENEMODE	Irreversible gene knockout
Study_8:Lungs of wildtype, NOTCH3 or NOTCH4 knockout mice with whole body exposure to ozone	GSE58244		Mus musculus	94.1478	Lungs of 7-13wk old mice with whole body exposure 0.3ppm ozone 48hr - NOTCH4 knockout _vs_ wildtype	RNA expression	Affymetrix GeneChip Mouse MG_430 2.0	0.0236	fold change	2.41	GENE	NOTCH4	GENEMODE	Irreversible gene knockout
Study_9:Non-small cell lung cancer cells with TGFB1 induced epithelial-mesenchymal transition (EMT) for 3wk	GSE49644		Homo sapiens	99.4332	Non-small cell lung cancer cells (NCI-H358) - 2ng/mL TGFB induced EMT for 3wk _vs_ uninduced	RNA expression	Affymetrix GeneChip Human HG_U133 Plus 2.0	1.4e-07	fold change	-70.6	GENE	TGFB1	GENEMODE	Protein treatment
Study_9:Non-small cell lung cancer cells with TGFB1 induced epithelial-mesenchymal transition (EMT) for 3wk	GSE49644		Homo sapiens	97.6162	Non-small cell lung cancer cells (HCC827) - 2ng/mL TGFB induced EMT for 3wk _vs_ uninduced	RNA expression	Affymetrix GeneChip Human HG_U133 Plus 2.0	0.0002	fold change	-61.1	GENE	TGFB1	GENEMODE	Protein treatment
Study_9:Non-small cell lung cancer cells with TGFB1 induced epithelial-mesenchymal transition (EMT) for 3wk	GSE49644		Homo sapiens	97.0761	Non-small cell lung cancer cells (A549) - 2ng/mL TGFB induced EMT for 3wk _vs_ uninduced	RNA expression	Affymetrix GeneChip Human HG_U133 Plus 2.0	0.0003	fold change	-48.8	GENE	TGFB1	GENEMODE	Protein treatment
Study_10:Induced macrophages and hepatocytes with EBF1, POU2AF1 or CDX2 shRNA knockdown	GSE59037		Mus musculus	99.7049	Hepatocytes 12d post graft into colons of mice with DSS-induced colitis _vs_ ungrafted	RNA expression	Affymetrix GeneChip Mouse MG_430 2.0	0.0004	fold change	579.3
Study_11:Lungs from SCAP1/2 and INSIG1/2 epithelial-specific knockouts	GSE53397		Mus musculus	99.7506	Lungs from E18.5 SCAP1 and 2 epithelial-specific double knockouts _vs_ wildtype	RNA expression	Affymetrix GeneChip Mouse Gene Array version [1.0 ST or 1.1 ST] [transcript (gene) version]	0.0015	fold change	4.86	GENE	SKAP1	GENEMODE	Conditional gene knockout
Study_11:Lungs from SCAP1/2 and INSIG1/2 epithelial-specific knockouts	GSE53397		Mus musculus	99.7506	Lungs from E18.5 SCAP1 and 2 epithelial-specific double knockouts _vs_ wildtype	RNA expression	Affymetrix GeneChip Mouse Gene Array version [1.0 ST or 1.1 ST] [transcript (gene) version]	0.0015	fold change	4.86	GENE	SKAP2	GENEMODE	Conditional gene knockout
Study_12:Cancer stem cell line CLS1 spheres co-cultured with cancer associated fibroblasts (CAF)	GSE38678		Homo sapiens	99.8363	Cancer stem cell line CLS1 spheres after co-culture with CAF _vs_ CAF monoculture	RNA expression	Affymetrix GeneChip Human HG_U133 Plus 2.0	3.2e-05	fold change	515
Study_12:Cancer stem cell line CLS1 spheres co-cultured with cancer associated fibroblasts (CAF)	GSE38678		Homo sapiens	27.8022	Cancer stem cell line CLS1 spheres after co-culture with CAF _vs_ CLS1 monoculture for 8 passages	RNA expression	Affymetrix GeneChip Human HG_U133 Plus 2.0	0.01	fold change	-1.7
Study_12:Cancer stem cell line CLS1 spheres co-cultured with cancer associated fibroblasts (CAF)	GSE38678		Homo sapiens	17.6705	Cancer stem cell line CLS1 spheres after co-culture with CAF _vs_ CLS1 monoculture for 14 passages	RNA expression	Affymetrix GeneChip Human HG_U133 Plus 2.0	0.0096	fold change	-1.73
Study_12:Cancer stem cell line CLS1 spheres co-cultured with cancer associated fibroblasts (CAF)	GSE38678		Homo sapiens	12.5055	Cancer stem cell line CLS1 spheres after co-culture with CAF _vs_ CLS1 monoculture for 6 passages	RNA expression	Affymetrix GeneChip Human HG_U133 Plus 2.0	0.0028	fold change	-1.51
Study_13:Bladder cancer subsets expression profile analysis	GSE48277		Homo sapiens	99.4372	Urothelial cancer UC14 cells - p63 shRNA _vs_ control shRNA_GPL10558	RNA expression	Illumina HumanHT-12 V4.0 expression beadchip	0.0007	fold change	11.7	GENE	TP63	GENEMODE	small hairpin RNA
Study_14:Hepatocellular carcinoma HepG2 cells treated with hepatotoxic or non-hepatotoxic compounds	GSE51952		Homo sapiens	99.5937	Hepatocellular carcinoma HepG2 cells + steatosis causing compounds for 24hr _vs_ vehicle (DMSO)	RNA expression	Affymetrix GeneChip Human HG_U133 Plus 2.0	0.0479	fold change	4.89
Study_14:Hepatocellular carcinoma HepG2 cells treated with hepatotoxic or non-hepatotoxic compounds	GSE51952		Homo sapiens	98.6349	Hepatocellular carcinoma HepG2 cells + 2mM tetracycline for 24hr _vs_ vehicle (DMSO)	RNA expression	Affymetrix GeneChip Human HG_U133 Plus 2.0	0.0002	fold change	18.9
Study_14:Hepatocellular carcinoma HepG2 cells treated with hepatotoxic or non-hepatotoxic compounds	GSE51952		Homo sapiens	99.1926	Hepatocellular carcinoma HepG2 cells + steatosis causing compounds for 24hr _vs_ non-hepatotoxic	RNA expression	Affymetrix GeneChip Human HG_U133 Plus 2.0	0.007	fold change	4.23
Study_14:Hepatocellular carcinoma HepG2 cells treated with hepatotoxic or non-hepatotoxic compounds	GSE51952		Homo sapiens	94.1035	Hepatocellular carcinoma HepG2 cells + 20uM cyclosporin A for 24hr _vs_ vehicle (DMSO)	RNA expression	Affymetrix GeneChip Human HG_U133 Plus 2.0	0.024	fold change	7.16
Study_14:Hepatocellular carcinoma HepG2 cells treated with hepatotoxic or non-hepatotoxic compounds	GSE51952		Homo sapiens	94.0327	Hepatocellular carcinoma HepG2 cells + 3uM cyclosporin A for 24hr _vs_ vehicle (DMSO)	RNA expression	Affymetrix GeneChip Human HG_U133 Plus 2.0	4e-14	fold change	6.25
Study_14:Hepatocellular carcinoma HepG2 cells treated with hepatotoxic or non-hepatotoxic compounds	GSE51952		Homo sapiens	80.4337	Hepatocellular carcinoma HepG2 cells + cholestasis causing compounds for 24hr _vs_ non-hepatotoxic	RNA expression	Affymetrix GeneChip Human HG_U133 Plus 2.0	0.0013	fold change	1.75
Study_14:Hepatocellular carcinoma HepG2 cells treated with hepatotoxic or non-hepatotoxic compounds	GSE51952		Homo sapiens	75.5401	Hepatocellular carcinoma HepG2 cells + cholestasis causing compounds for 24hr _vs_ vehicle (DMSO)	RNA expression	Affymetrix GeneChip Human HG_U133 Plus 2.0	0.0024	fold change	1.73
Study_14:Hepatocellular carcinoma HepG2 cells treated with hepatotoxic or non-hepatotoxic compounds	GSE51952		Homo sapiens	59.6054	Hepatocellular carcinoma HepG2 cells + 2mM valproic acid for 24hr _vs_ vehicle (PBS)	RNA expression	Affymetrix GeneChip Human HG_U133 Plus 2.0	8.8e-05	fold change	2.84
Study_14:Hepatocellular carcinoma HepG2 cells treated with hepatotoxic or non-hepatotoxic compounds	GSE51952		Homo sapiens	59.6054	Hepatocellular carcinoma HepG2 cells + steatosis causing compounds for 24hr _vs_ vehicle (PBS)	RNA expression	Affymetrix GeneChip Human HG_U133 Plus 2.0	8.8e-05	fold change	2.84
Study_14:Hepatocellular carcinoma HepG2 cells treated with hepatotoxic or non-hepatotoxic compounds	GSE51952		Homo sapiens	25.2805	Hepatocellular carcinoma HepG2 cells + 2mM lithium carbonate for 24hr _vs_ vehicle (PBS)	RNA expression	Affymetrix GeneChip Human HG_U133 Plus 2.0	0.0152	fold change	1.26
Study_14:Hepatocellular carcinoma HepG2 cells treated with hepatotoxic or non-hepatotoxic compounds	GSE51952		Homo sapiens	19.3293	Hepatocellular carcinoma HepG2 cells + 2mM tolbutamide for 24hr _vs_ vehicle (DMSO)	RNA expression	Affymetrix GeneChip Human HG_U133 Plus 2.0	0.0081	fold change	-1.38
Study_14:Hepatocellular carcinoma HepG2 cells treated with hepatotoxic or non-hepatotoxic compounds	GSE51952		Homo sapiens	18.0175	Hepatocellular carcinoma HepG2 cells + 30uM 17-beta-estradiol for 24hr _vs_ vehicle (DMSO)	RNA expression	Affymetrix GeneChip Human HG_U133 Plus 2.0	0.0059	fold change	1.37
Study_14:Hepatocellular carcinoma HepG2 cells treated with hepatotoxic or non-hepatotoxic compounds	GSE51952		Homo sapiens	16.3148	Hepatocellular carcinoma HepG2 cells + 500uM clonidine for 24hr _vs_ vehicle (DMSO)	RNA expression	Affymetrix GeneChip Human HG_U133 Plus 2.0	0.0144	fold change	-1.31
Study_14:Hepatocellular carcinoma HepG2 cells treated with hepatotoxic or non-hepatotoxic compounds	GSE51952		Homo sapiens	11.5915	Hepatocellular carcinoma HepG2 cells + 106.25uM nifedipine for 24hr _vs_ vehicle (DMSO)	RNA expression	Affymetrix GeneChip Human HG_U133 Plus 2.0	3.8e-05	fold change	-1.38
Study_14:Hepatocellular carcinoma HepG2 cells treated with hepatotoxic or non-hepatotoxic compounds	GSE51952		Homo sapiens	6.67126	Hepatocellular carcinoma HepG2 cells + 550uM diclofenac for 24hr _vs_ vehicle (PBS)	RNA expression	Affymetrix GeneChip Human HG_U133 Plus 2.0	0.0447	fold change	-1.2
Study_15:Prostate cancer LNCaP cells overexpressing BAG1 mutant or wildtype alleles and treated with DHT	GSE51524		Homo sapiens	99.5937	Prostate cancer LNCaP cells + 10nM DHT and overexpressing GARRPR mutant BAG1 _vs_ empty vector	RNA expression	Affymetrix GeneChip Human HG_U133 Plus 2.0	0.0003	fold change	13.6	GENE	BAG1	GENEMODE	Gene mutation
Study_15:Prostate cancer LNCaP cells overexpressing BAG1 mutant or wildtype alleles and treated with DHT	GSE51524		Homo sapiens	99.5937	Prostate cancer LNCaP cells + 10nM DHT and overexpressing GARRPR mutant BAG1 _vs_ empty vector	RNA expression	Affymetrix GeneChip Human HG_U133 Plus 2.0	0.0003	fold change	13.6	GENE	BAG1	GENEMODE	Gene overexpression
Study_15:Prostate cancer LNCaP cells overexpressing BAG1 mutant or wildtype alleles and treated with DHT	GSE51524		Homo sapiens	99.7546	Prostate cancer LNCaP cells + 10nM DHT and overexpressing wildtype BAG1 _vs_ empty vector	RNA expression	Affymetrix GeneChip Human HG_U133 Plus 2.0	9.4e-06	fold change	10.5	GENE	BAG1	GENEMODE	Gene overexpression
Study_15:Prostate cancer LNCaP cells overexpressing BAG1 mutant or wildtype alleles and treated with DHT	GSE51524		Homo sapiens	99.5937	Prostate cancer LNCaP cells + vehicle and overexpressing GARRPR mutant BAG1 _vs_ empty vector	RNA expression	Affymetrix GeneChip Human HG_U133 Plus 2.0	0.0023	fold change	12.1	GENE	BAG1	GENEMODE	Gene mutation
Study_15:Prostate cancer LNCaP cells overexpressing BAG1 mutant or wildtype alleles and treated with DHT	GSE51524		Homo sapiens	99.5937	Prostate cancer LNCaP cells + vehicle and overexpressing GARRPR mutant BAG1 _vs_ empty vector	RNA expression	Affymetrix GeneChip Human HG_U133 Plus 2.0	0.0023	fold change	12.1	GENE	BAG1	GENEMODE	Gene overexpression
Study_15:Prostate cancer LNCaP cells overexpressing BAG1 mutant or wildtype alleles and treated with DHT	GSE51524		Homo sapiens	99.4332	Prostate cancer LNCaP cells + vehicle and overexpressing wildtype BAG1 _vs_ empty vector	RNA expression	Affymetrix GeneChip Human HG_U133 Plus 2.0	0.0019	fold change	10.1	GENE	BAG1	GENEMODE	Gene overexpression
Study_16:Breast cancer MCF7 cells with TFAP2C shRNA knockdown	GSE44203		Homo sapiens	99.4372	MCF7 breast cancer cells with TFAP2C shRNA knockdown _vs_ non-targeting control	RNA expression	Illumina HumanHT-12 V4.0 expression beadchip	6.6e-13	fold change	-47.2	GENE	TFAP2C	GENEMODE	small hairpin RNA
Study_17:SW480 and SW620 colorectal cancer cell lines with RAS pathway genes knockdown	GSE53091		Homo sapiens	99.9181	SW620 colorectal cancer cell line with MAPK3 shRNA _vs_ non-target shRNA	RNA expression	Affymetrix GeneChip Human HG_U133 Plus 2.0	9.2e-12	fold change	41.3	GENE	MAPK3	GENEMODE	small hairpin RNA
Study_17:SW480 and SW620 colorectal cancer cell lines with RAS pathway genes knockdown	GSE53091		Homo sapiens	95.1239	SW620 colorectal cancer cell line with RAF1 shRNA _vs_ non-target shRNA	RNA expression	Affymetrix GeneChip Human HG_U133 Plus 2.0	0.0087	fold change	5.02	GENE	RAF1	GENEMODE	small hairpin RNA
Study_17:SW480 and SW620 colorectal cancer cell lines with RAS pathway genes knockdown	GSE53091		Homo sapiens	36.1823	SW620 colorectal cancer cell line with NGFR shRNA _vs_ non-target shRNA	RNA expression	Affymetrix GeneChip Human HG_U133 Plus 2.0	0.0173	fold change	1.46	GENE	NGFR	GENEMODE	small hairpin RNA
Study_18:Prostate cancer PC-3 cells cultured with bone marrow conditioned medium	GSE38714		Homo sapiens	99.9081	Prostate cancer PC-3 cells as 3-D spheroids - bone marrow conditioned medium 10d _vs_ regular medium	RNA expression	Illumina human-6 v2.0 expression beadchip (official Probe ID)	0.0091	fold change	2.81
Study_19:MCF7 cells expressing aromatase treated with ER pathway inhibitors and reversal ligands	GSE41405		Homo sapiens	99.8662	MCF7 cells expressing aromatase + Fulvestrant before ligand treatment - D4A + GDNF _vs_ D4A only	RNA expression	Affymetrix GeneChip Human Gene 1.0 ST Array [transcript (gene) version]	3.5e-06	fold change	3.7	GENE	CYP19A1	GENEMODE	Cell marker - positive
Study_19:MCF7 cells expressing aromatase treated with ER pathway inhibitors and reversal ligands	GSE41405		Homo sapiens	99.8662	MCF7 cells expressing aromatase + Fulvestrant before ligand treatment - D4A + GDNF _vs_ D4A only	RNA expression	Affymetrix GeneChip Human Gene 1.0 ST Array [transcript (gene) version]	3.5e-06	fold change	3.7	GENE	GDNF	GENEMODE	Protein treatment
Study_19:MCF7 cells expressing aromatase treated with ER pathway inhibitors and reversal ligands	GSE41405		Homo sapiens	99.8662	MCF7 cells expressing aromatase + Fulvestrant before ligand treatment - D4A + GDNF _vs_ EtOH control	RNA expression	Affymetrix GeneChip Human Gene 1.0 ST Array [transcript (gene) version]	2.5e-06	fold change	4.43	GENE	CYP19A1	GENEMODE	Cell marker - positive
Study_19:MCF7 cells expressing aromatase treated with ER pathway inhibitors and reversal ligands	GSE41405		Homo sapiens	99.8662	MCF7 cells expressing aromatase + Fulvestrant before ligand treatment - D4A + GDNF _vs_ EtOH control	RNA expression	Affymetrix GeneChip Human Gene 1.0 ST Array [transcript (gene) version]	2.5e-06	fold change	4.43	GENE	GDNF	GENEMODE	Protein treatment
Study_19:MCF7 cells expressing aromatase treated with ER pathway inhibitors and reversal ligands	GSE41405		Homo sapiens	99.8662	MCF7 cells expressing aromatase + ligand treatment - EtOH + GDNF _vs_ EtOH control	RNA expression	Affymetrix GeneChip Human Gene 1.0 ST Array [transcript (gene) version]	3.6e-06	fold change	3.9	GENE	CYP19A1	GENEMODE	Cell marker - positive
Study_19:MCF7 cells expressing aromatase treated with ER pathway inhibitors and reversal ligands	GSE41405		Homo sapiens	99.8662	MCF7 cells expressing aromatase + ligand treatment - EtOH + GDNF _vs_ EtOH control	RNA expression	Affymetrix GeneChip Human Gene 1.0 ST Array [transcript (gene) version]	3.6e-06	fold change	3.9	GENE	GDNF	GENEMODE	Protein treatment
Study_19:MCF7 cells expressing aromatase treated with ER pathway inhibitors and reversal ligands	GSE41405		Homo sapiens	92.7007	MCF7 cells expressing aromatase + Letrozole before ligand treatment - D4A + GDNF _vs_ EtOH control	RNA expression	Affymetrix GeneChip Human Gene 1.0 ST Array [transcript (gene) version]	4.1e-05	fold change	3.38	GENE	CYP19A1	GENEMODE	Cell marker - positive
Study_19:MCF7 cells expressing aromatase treated with ER pathway inhibitors and reversal ligands	GSE41405		Homo sapiens	92.7007	MCF7 cells expressing aromatase + Letrozole before ligand treatment - D4A + GDNF _vs_ EtOH control	RNA expression	Affymetrix GeneChip Human Gene 1.0 ST Array [transcript (gene) version]	4.1e-05	fold change	3.38	GENE	GDNF	GENEMODE	Protein treatment
Study_19:MCF7 cells expressing aromatase treated with ER pathway inhibitors and reversal ligands	GSE41405		Homo sapiens	91.3459	MCF7 cells expressing aromatase + Letrozole before ligand treatment - D4A _vs_ EtOH control	RNA expression	Affymetrix GeneChip Human Gene 1.0 ST Array [transcript (gene) version]	7e-05	fold change	3.39	GENE	CYP19A1	GENEMODE	Cell marker - positive
Study_19:MCF7 cells expressing aromatase treated with ER pathway inhibitors and reversal ligands	GSE41405		Homo sapiens	90.6816	MCF7 cells expressing aromatase + ligand treatment - D4A + GDNF _vs_ EtOH control	RNA expression	Affymetrix GeneChip Human Gene 1.0 ST Array [transcript (gene) version]	8.5e-05	fold change	3.75	GENE	CYP19A1	GENEMODE	Cell marker - positive
Study_19:MCF7 cells expressing aromatase treated with ER pathway inhibitors and reversal ligands	GSE41405		Homo sapiens	90.6816	MCF7 cells expressing aromatase + ligand treatment - D4A + GDNF _vs_ EtOH control	RNA expression	Affymetrix GeneChip Human Gene 1.0 ST Array [transcript (gene) version]	8.5e-05	fold change	3.75	GENE	GDNF	GENEMODE	Protein treatment
Study_19:MCF7 cells expressing aromatase treated with ER pathway inhibitors and reversal ligands	GSE41405		Homo sapiens	87.5059	MCF7 cells expressing aromatase + ligand treatment - D4A _vs_ EtOH control	RNA expression	Affymetrix GeneChip Human Gene 1.0 ST Array [transcript (gene) version]	0.0009	fold change	3.99	GENE	CYP19A1	GENEMODE	Cell marker - positive
Study_20:Genes regulated by AGR2 in pancreatic cancer cell lines FA6 and MiaPaCa2	GSE12513		Homo sapiens	99.9181	FA6 pancreatic cancer cells - AGR2 siRNA _vs_ non-targeting siRNA	RNA expression	Affymetrix GeneChip Human HG_U133 Plus 2.0	0.0002	fold change	-59.5	GENE	AGR2	GENEMODE	small interfering RNA
Study_20:Genes regulated by AGR2 in pancreatic cancer cell lines FA6 and MiaPaCa2	GSE12513		Homo sapiens	99.9181	MiaPaCa2 pancreatic cancer cells overexpressing AGR2 _vs_ pCEP4 empty vector control	RNA expression	Affymetrix GeneChip Human HG_U133 Plus 2.0	0.0003	fold change	186.1	GENE	AGR2	GENEMODE	Gene overexpression
Study_21:Invasive breast adenocarcinomas before Ixabepilone or Paclitaxel treatment	GSE41998		Homo sapiens	99.4036	Invasive breast adenocarcinomas before treatment - stable disease _vs_ complete response to AC	RNA expression	Affymetrix GeneChip Human HG_U133A version [1 or 2]	0.0101	fold change	2.77
Study_21:Invasive breast adenocarcinomas before Ixabepilone or Paclitaxel treatment	GSE41998		Homo sapiens	99.8004	Invasive breast adenocarcinomas before treatment - no pCR _vs_ pCR to Paclitaxel arm	RNA expression	Affymetrix GeneChip Human HG_U133A version [1 or 2]	0.0006	fold change	3.89
Study_21:Invasive breast adenocarcinomas before Ixabepilone or Paclitaxel treatment	GSE41998		Homo sapiens	99.4036	Invasive breast adenocarcinomas before treatment - no pCR-RCB1 _vs_ pCR-RCB1 to Paclitaxel arm	RNA expression	Affymetrix GeneChip Human HG_U133A version [1 or 2]	0.0009	fold change	3.49
Study_21:Invasive breast adenocarcinomas before Ixabepilone or Paclitaxel treatment	GSE41998		Homo sapiens	98.0392	Invasive breast adenocarcinomas before treatment - no pCR _vs_ pCR to Ixabepilone arm	RNA expression	Affymetrix GeneChip Human HG_U133A version [1 or 2]	0.0042	fold change	2.84
Study_22:Hepatoma cells, hepatocellular carcinoma cells, and induced hepatocytes treated with carcinogens	GSE40117		Homo sapiens	99.9181	Hepatocyte-like cells derived from ESCs + 72hr 5.5mM IC10 tolbutamide _vs_ 0.5% DMSO	RNA expression	Affymetrix GeneChip Human HG_U133 Plus 2.0	3.4e-05	fold change	-17.9
Study_22:Hepatoma cells, hepatocellular carcinoma cells, and induced hepatocytes treated with carcinogens	GSE40117		Homo sapiens	98.7928	Hepatocellular carcinoma HepG2 cells + 72hr 80uM IC10 diclofenac sodium _vs_ PBS	RNA expression	Affymetrix GeneChip Human HG_U133 Plus 2.0	0.0441	fold change	2.91
Study_22:Hepatoma cells, hepatocellular carcinoma cells, and induced hepatocytes treated with carcinogens	GSE40117		Homo sapiens	98.2415	Hepatocyte-like cells derived from ESCs + 72hr 2uM IC10 aflatoxin B1 _vs_ 0.5% DMSO	RNA expression	Affymetrix GeneChip Human HG_U133 Plus 2.0	1.5e-05	fold change	-2.82
Study_22:Hepatoma cells, hepatocellular carcinoma cells, and induced hepatocytes treated with carcinogens	GSE40117		Homo sapiens	96.695	Hepatocyte-like cells derived from ESCs + 72hr 100uM IC10 benzo(a)pyrene _vs_ 0.5% DMSO	RNA expression	Affymetrix GeneChip Human HG_U133 Plus 2.0	0.0408	fold change	4.95
Study_22:Hepatoma cells, hepatocellular carcinoma cells, and induced hepatocytes treated with carcinogens	GSE40117		Homo sapiens	97.1534	Hepatocellular carcinoma HepG2 cells + 72hr 2uM IC10 benzo(a)pyrene _vs_ 0.5% DMSO	RNA expression	Affymetrix GeneChip Human HG_U133 Plus 2.0	0.001	fold change	5.32
Study_22:Hepatoma cells, hepatocellular carcinoma cells, and induced hepatocytes treated with carcinogens	GSE40117		Homo sapiens	95.0498	Hepatocellular carcinoma HepG2 cells + 72hr 114uM IC10 methapyrilene hydrochloride _vs_ PBS	RNA expression	Affymetrix GeneChip Human HG_U133 Plus 2.0	0.0157	fold change	-2.01
Study_22:Hepatoma cells, hepatocellular carcinoma cells, and induced hepatocytes treated with carcinogens	GSE40117		Homo sapiens	90.7688	Hepatocellular carcinoma HepG2 cells + 72hr 45uM IC10 piperonylbutoxide _vs_ 0.5% DMSO	RNA expression	Affymetrix GeneChip Human HG_U133 Plus 2.0	0.0292	fold change	3.46
Study_22:Hepatoma cells, hepatocellular carcinoma cells, and induced hepatocytes treated with carcinogens	GSE40117		Homo sapiens	84.7601	Hepatoma HepaRG cells + 72hr 35uM IC10 TPA _vs_ 0.5% DMSO	RNA expression	Affymetrix GeneChip Human HG_U133 Plus 2.0	0.0009	fold change	2.82
Study_22:Hepatoma cells, hepatocellular carcinoma cells, and induced hepatocytes treated with carcinogens	GSE40117		Homo sapiens	82.6515	Hepatocyte-like cells derived from ESCs + 72hr 0.11uM IC10 TPA _vs_ 0.5% DMSO	RNA expression	Affymetrix GeneChip Human HG_U133 Plus 2.0	0.0101	fold change	-2.95
Study_22:Hepatoma cells, hepatocellular carcinoma cells, and induced hepatocytes treated with carcinogens	GSE40117		Homo sapiens	82.8748	Hepatocellular carcinoma HepG2 cells + 72hr 10mM IC10 NNK _vs_ PBS	RNA expression	Affymetrix GeneChip Human HG_U133 Plus 2.0	0.0007	fold change	-7.32
Study_22:Hepatoma cells, hepatocellular carcinoma cells, and induced hepatocytes treated with carcinogens	GSE40117		Homo sapiens	78.734	Hepatocellular carcinoma HepG2 cells + 72hr 0.1nM IC10 TPA _vs_ 0.5% DMSO	RNA expression	Affymetrix GeneChip Human HG_U133 Plus 2.0	1.9e-06	fold change	4.53
Study_22:Hepatoma cells, hepatocellular carcinoma cells, and induced hepatocytes treated with carcinogens	GSE40117		Homo sapiens	73.816	Hepatoma HepaRG cells + 72hr 7.5mM IC10 NNK _vs_ 0.5% DMSO	RNA expression	Affymetrix GeneChip Human HG_U133 Plus 2.0	4.6e-08	fold change	-6.17
Study_22:Hepatoma cells, hepatocellular carcinoma cells, and induced hepatocytes treated with carcinogens	GSE40117		Homo sapiens	71.7896	Hepatoma HepaRG cells + 72hr 700uM IC10 cyclophosphamide _vs_ 0.5% DMSO	RNA expression	Affymetrix GeneChip Human HG_U133 Plus 2.0	0.0227	fold change	2.62
Study_22:Hepatoma cells, hepatocellular carcinoma cells, and induced hepatocytes treated with carcinogens	GSE40117		Homo sapiens	69.6738	Hepatocellular carcinoma HepG2 cells + 72hr 1560uM IC10 phenobarbital sodium _vs_ 0.5% DMSO	RNA expression	Affymetrix GeneChip Human HG_U133 Plus 2.0	0.0072	fold change	2.49
Study_22:Hepatoma cells, hepatocellular carcinoma cells, and induced hepatocytes treated with carcinogens	GSE40117		Homo sapiens	60.1308	Hepatocellular carcinoma HepG2 cells + 72hr 35uM IC10 2-nitrofluorene _vs_ 0.5% DMSO	RNA expression	Affymetrix GeneChip Human HG_U133 Plus 2.0	2.7e-08	fold change	2.19
Study_22:Hepatoma cells, hepatocellular carcinoma cells, and induced hepatocytes treated with carcinogens	GSE40117		Homo sapiens	57.2194	Hepatoma HepaRG cells + 72hr 210uM IC10 Wy-14643 _vs_ 0.5% DMSO	RNA expression	Affymetrix GeneChip Human HG_U133 Plus 2.0	0.0024	fold change	-1.6
Study_22:Hepatoma cells, hepatocellular carcinoma cells, and induced hepatocytes treated with carcinogens	GSE40117		Homo sapiens	44.5486	Hepatoma HepaRG cells + 72hr 0.1uM IC10 clonidine _vs_ 0.5% DMSO	RNA expression	Affymetrix GeneChip Human HG_U133 Plus 2.0	0.0211	fold change	-1.74
Study_22:Hepatoma cells, hepatocellular carcinoma cells, and induced hepatocytes treated with carcinogens	GSE40117		Homo sapiens	28.9481	Hepatocellular carcinoma HepG2 cells + 72hr 2.1mM IC10 tolbutamide _vs_ 0.5% DMSO	RNA expression	Affymetrix GeneChip Human HG_U133 Plus 2.0	0.007	fold change	-1.37
Study_22:Hepatoma cells, hepatocellular carcinoma cells, and induced hepatocytes treated with carcinogens	GSE40117		Homo sapiens	23.8484	Hepatocellular carcinoma HepG2 cells + 72hr 1.6uM IC10 aflatoxin B1 _vs_ 0.5% DMSO	RNA expression	Affymetrix GeneChip Human HG_U133 Plus 2.0	2.4e-05	fold change	1.51
Study_23:Breast adenocarcinoma MCF7 cells with SIM2 siRNA-knockdown	GSE44187		Homo sapiens	99.6671	Breast adenocarcinoma MCF7 cells - SIM2 siRNA knockdown _vs_ scrambled siRNA controls	RNA expression	GE Healthcare CodeLink Human Whole Genome	0.0016	fold change	-744	GENE	SIM2	GENEMODE	small interfering RNA
Study_24:Cultured human lung epithelial cells gene expression following chronic arsenic exposure	GSE33520		Homo sapiens	99.8901	Lung epithelial cell line BEAS-2B 2.5uM arsenic trioxide treated for 6mo _vs_ unexposed control	RNA expression	Agilent Human Whole Genome G4112A/G4112F	0.0206	fold change	115.1
Study_25:Lung cancer A549 cell line with siRNA knockdown of FAM60A or SDS3	GSE39733		Homo sapiens	99.6751	Lung cancer A549 cell line - SDS3 siRNA _vs_ control siRNA	RNA expression	Affymetrix GeneChip Human HG_U133 Plus 2.0	0.0004	fold change	-8.74	GENE	SUDS3	GENEMODE	small interfering RNA
Study_25:Lung cancer A549 cell line with siRNA knockdown of FAM60A or SDS3	GSE39733		Homo sapiens	94.611	Lung cancer A549 cell line - FAM60A siRNA _vs_ control siRNA	RNA expression	Affymetrix GeneChip Human HG_U133 Plus 2.0	0.0013	fold change	-3.6	GENE	FAM60A	GENEMODE	small interfering RNA
Study_26:Pineal gland and retina-specific NeuroD1 knockout mice at times ZT6 and ZT20	GSE35396		Mus musculus	99.7049	Pooled retinas of 2mo old mice at ZT6 - NeuroD1 knockout _vs_ wildtype	RNA expression	Affymetrix GeneChip Mouse MG_430 2.0	0.0002	fold change	-19.6	GENE	NEUROD1	GENEMODE	Conditional gene knockout
Study_26:Pineal gland and retina-specific NeuroD1 knockout mice at times ZT6 and ZT20	GSE35396		Mus musculus	92.0116	Pooled retinas of 2mo old mice at ZT20 - NeuroD1 knockout _vs_ wildtype	RNA expression	Affymetrix GeneChip Mouse MG_430 2.0	0.0114	fold change	-4.88	GENE	NEUROD1	GENEMODE	Conditional gene knockout
Study_26:Pineal gland and retina-specific NeuroD1 knockout mice at times ZT6 and ZT20	GSE35396		Mus musculus	89.572	Pooled pineal glands of 2mo old mice at ZT6 - NeuroD1 knockout _vs_ wildtype	RNA expression	Affymetrix GeneChip Mouse MG_430 2.0	0.0031	fold change	-2.12	GENE	NEUROD1	GENEMODE	Conditional gene knockout
Study_27:FOXA1 over-expression in ORG2058 treated MCF-10A cells (PR+ clone A32)	GSE31127		Homo sapiens	99.5659	MCF-10A cells (PR+) 10nM ORG2058 treated 6hr - overexpressing FOXA1 _vs_ empty vector control	RNA expression	Custom Human	0.0014	fold change	74.6	GENE	FOXA1	GENEMODE	Gene overexpression
Study_27:FOXA1 over-expression in ORG2058 treated MCF-10A cells (PR+ clone A32)	GSE31127		Homo sapiens	99.5659	MCF-10A cells (PR+) 10nM ORG2058 treated 24hr - overexpressing FOXA1 _vs_ empty vector control	RNA expression	Custom Human	0.0054	fold change	75.9	GENE	FOXA1	GENEMODE	Gene overexpression
Study_27:FOXA1 over-expression in ORG2058 treated MCF-10A cells (PR+ clone A32)	GSE31127		Homo sapiens	99.5659	MCF-10A cells (PR+) control treatment - overexpressing FOXA1 _vs_ empty vector control	RNA expression	Custom Human	0.0068	fold change	58.5	GENE	FOXA1	GENEMODE	Gene overexpression
Study_28:Breast cancer MCF-7 cells treated with selective estrogen receptor modulators	GSE35428		Homo sapiens	99.4332	MCF-7 breast cancer cells + 24hr 100nM 4-hydroxytamoxifen _vs_ ethanol vehicle controls	RNA expression	Affymetrix GeneChip Human HG_U133 Plus 2.0	1.7e-10	fold change	3.92
Study_28:Breast cancer MCF-7 cells treated with selective estrogen receptor modulators	GSE35428		Homo sapiens	99.5937	MCF-7 breast cancer cells + 24hr 100nM lasofoxifene _vs_ ethanol vehicle controls	RNA expression	Affymetrix GeneChip Human HG_U133 Plus 2.0	0.0192	fold change	2.45
Study_28:Breast cancer MCF-7 cells treated with selective estrogen receptor modulators	GSE35428		Homo sapiens	92.3361	MCF-7 breast cancer cells + 24hr 100nM ICI 182 780 _vs_ ethanol vehicle controls	RNA expression	Affymetrix GeneChip Human HG_U133 Plus 2.0	8.2e-07	fold change	-2.11
Study_28:Breast cancer MCF-7 cells treated with selective estrogen receptor modulators	GSE35428		Homo sapiens	91.5801	MCF-7 breast cancer cells + 24hr 1nM estradiol + 100nM ICI 182 780 _vs_ estradiol	RNA expression	Affymetrix GeneChip Human HG_U133 Plus 2.0	8.6e-16	fold change	-6.07
Study_28:Breast cancer MCF-7 cells treated with selective estrogen receptor modulators	GSE35428		Homo sapiens	87.8488	MCF-7 breast cancer cells + 24hr 1nM estradiol + 100nM 4-hydroxytamoxifen _vs_ 4-hydroxytamoxifen	RNA expression	Affymetrix GeneChip Human HG_U133 Plus 2.0	8.7e-05	fold change	1.56
Study_28:Breast cancer MCF-7 cells treated with selective estrogen receptor modulators	GSE35428		Homo sapiens	84.7601	MCF-7 breast cancer cells + 24hr 100nM raloxifene _vs_ ethanol vehicle controls	RNA expression	Affymetrix GeneChip Human HG_U133 Plus 2.0	0.001	fold change	1.48
Study_28:Breast cancer MCF-7 cells treated with selective estrogen receptor modulators	GSE35428		Homo sapiens	81.6633	MCF-7 breast cancer cells + 24hr 1nM estradiol _vs_ ethanol vehicle controls	RNA expression	Affymetrix GeneChip Human HG_U133 Plus 2.0	3.7e-09	fold change	3.13
Study_28:Breast cancer MCF-7 cells treated with selective estrogen receptor modulators	GSE35428		Homo sapiens	68.7002	MCF-7 breast cancer cells + 24hr 1nM estradiol + 100nM bazedoxifene _vs_ estradiol	RNA expression	Affymetrix GeneChip Human HG_U133 Plus 2.0	4.9e-10	fold change	-2.88
Study_28:Breast cancer MCF-7 cells treated with selective estrogen receptor modulators	GSE35428		Homo sapiens	63.4518	MCF-7 breast cancer cells + 24hr 1nM estradiol + 100nM 4-hydroxytamoxifen _vs_ estradiol	RNA expression	Affymetrix GeneChip Human HG_U133 Plus 2.0	1.1e-07	fold change	1.91
Study_28:Breast cancer MCF-7 cells treated with selective estrogen receptor modulators	GSE35428		Homo sapiens	35.2791	MCF-7 breast cancer cells + 24hr 1nM estradiol + 100nM raloxifene _vs_ estradiol	RNA expression	Affymetrix GeneChip Human HG_U133 Plus 2.0	3.9e-05	fold change	-1.65
Study_29:Hormone responsiveness in breast cancer cell lines	GSE31870		Homo sapiens	99.8542	Breast cancer T47D cells xenograft in steroid-depleted cultured _vs_ parental cells	RNA expression	Custom Human	5e-06	fold change	-1640
Study_30:Response of breast tumors treated with docetaxel-capecitabine (+/- trastuzumab)	GSE22358		Homo sapiens	99.8542	Breast tumor - p53 mutant and IHC negative _vs_ wildtype and IHC negative	RNA expression	Custom Human	4.2e-05	fold change	-10.3	GENE	TP53	GENEMODE	Gene mutation
Study_30:Response of breast tumors treated with docetaxel-capecitabine (+/- trastuzumab)	GSE22358		Homo sapiens	99.8542	Breast tumor - p53 mutant and IHC negative _vs_ wildtype and IHC negative	RNA expression	Custom Human	4.2e-05	fold change	-10.3	GENE	TP53	GENEMODE	Cell marker - negative
Study_30:Response of breast tumors treated with docetaxel-capecitabine (+/- trastuzumab)	GSE22358		Homo sapiens	98.9942	Breast tumor docetaxel-capecitabine treated - response partial _vs_ complete	RNA expression	Custom Human	0.0251	fold change	4
Study_31:MCF-7 breast cancer cells selected for doxorubicin resistance	GSE24460		Homo sapiens	99.8004	MCF-7 breast cancer cells - doxorubicin resistant cells _vs_ parental doxorubicin sensitive	RNA expression	Affymetrix GeneChip Human HG_U133A version [1 or 2]	0.0033	fold change	-322
Study_32:Breast tumors with pathologic complete response (pCR) or residual disease (RD) upon chemotherapy	GSE20194		Homo sapiens	99.6016	Breast cancer cells pre-therapy treated Taxol + FAC with RD _vs_ pCR	RNA expression	Affymetrix GeneChip Human HG_U133A version [1 or 2]	7.9e-07	fold change	4.62
Study_32:Breast tumors with pathologic complete response (pCR) or residual disease (RD) upon chemotherapy	GSE20194		Homo sapiens	98.8142	Breast cancer cells pre-therapy treated weekly 80mg/m2 Taxol x 12cycles + FAC with RD _vs_ pCR	RNA expression	Affymetrix GeneChip Human HG_U133A version [1 or 2]	0.003	fold change	6.6
Study_33:NUT midline carcinoma cell expression after NUT knockdown or trichostatin A treatment	GSE18668		Homo sapiens	99.4332	NUT midline carcinoma cell line PER-403 with BRD4-NUT fusion + 24hr 25nM trichostatin A _vs_ vehicle	RNA expression	Affymetrix GeneChip Human HG_U133 Plus 2.0	2.1e-05	fold change	94.2	GENE	BRD4	GENEMODE	Gene fusion
Study_33:NUT midline carcinoma cell expression after NUT knockdown or trichostatin A treatment	GSE18668		Homo sapiens	99.4332	NUT midline carcinoma cell line PER-403 with BRD4-NUT fusion + 24hr 25nM trichostatin A _vs_ vehicle	RNA expression	Affymetrix GeneChip Human HG_U133 Plus 2.0	2.1e-05	fold change	94.2	GENE	C15orf55	GENEMODE	Gene fusion
Study_33:NUT midline carcinoma cell expression after NUT knockdown or trichostatin A treatment	GSE18668		Homo sapiens	88.93	NUT midline carcinoma cell line TC-797 with BRD4-NUT fusion + 24hr 25nM trichostatin A _vs_ vehicle	RNA expression	Affymetrix GeneChip Human HG_U133 Plus 2.0	0.0001	fold change	33.4	GENE	BRD4	GENEMODE	Gene fusion
Study_33:NUT midline carcinoma cell expression after NUT knockdown or trichostatin A treatment	GSE18668		Homo sapiens	88.93	NUT midline carcinoma cell line TC-797 with BRD4-NUT fusion + 24hr 25nM trichostatin A _vs_ vehicle	RNA expression	Affymetrix GeneChip Human HG_U133 Plus 2.0	0.0001	fold change	33.4	GENE	C15orf55	GENEMODE	Gene fusion
Study_34:Breast cancer cell lines MCF7 and MDA-MB-231 expressing NUMB protein isoforms	GSE29137		Homo sapiens	99.9181	MDA-MB-231 breast cancer cell line constitutively expressing GFP-NUMB5 isoform _vs_ GFP only	RNA expression	Affymetrix GeneChip Human HG_U133 Plus 2.0	0.0005	fold change	224.4	GENE	NUMB	GENEMODE	Gene overexpression
Study_34:Breast cancer cell lines MCF7 and MDA-MB-231 expressing NUMB protein isoforms	GSE29137		Homo sapiens	99.6751	MDA-MB-231 breast cancer cell line constitutively expressing GFP-NUMB6 isoform _vs_ GFP only	RNA expression	Affymetrix GeneChip Human HG_U133 Plus 2.0	0.0005	fold change	58.4	GENE	NUMB	GENEMODE	Gene overexpression
Study_34:Breast cancer cell lines MCF7 and MDA-MB-231 expressing NUMB protein isoforms	GSE29137		Homo sapiens	67.052	MCF7 breast cancer cell line constitutively expressing GFP-NUMB5 isoform _vs_ GFP only	RNA expression	Affymetrix GeneChip Human HG_U133 Plus 2.0	0.0069	fold change	-2.37	GENE	NUMB	GENEMODE	Gene overexpression
Study_34:Breast cancer cell lines MCF7 and MDA-MB-231 expressing NUMB protein isoforms	GSE29137		Homo sapiens	38.6757	MDA-MB-231 breast cancer cell line constitutively expressing GFP-NUMB4 isoform _vs_ GFP only	RNA expression	Affymetrix GeneChip Human HG_U133 Plus 2.0	0.0177	fold change	-2.02	GENE	NUMB	GENEMODE	Gene overexpression
Study_34:Breast cancer cell lines MCF7 and MDA-MB-231 expressing NUMB protein isoforms	GSE29137		Homo sapiens	35.0577	MCF7 breast cancer cell line constitutively expressing GFP-NUMB4 isoform _vs_ GFP only	RNA expression	Affymetrix GeneChip Human HG_U133 Plus 2.0	0.0003	fold change	1.59	GENE	NUMB	GENEMODE	Gene overexpression
Study_34:Breast cancer cell lines MCF7 and MDA-MB-231 expressing NUMB protein isoforms	GSE29137		Homo sapiens	26.4672	MCF7 breast cancer cell line constitutively expressing GFP-NUMB6 isoform _vs_ GFP only	RNA expression	Affymetrix GeneChip Human HG_U133 Plus 2.0	0.0022	fold change	-1.36	GENE	NUMB	GENEMODE	Gene overexpression
Study_35:A549 lung carcinoma cells treated with geldanamycin	GSE26525		Homo sapiens	99.5124	A549 lung carcinoma cells grown in presence of 40nM geldanamycin (IC50) 24hr _vs_ vehicle	RNA expression	Affymetrix GeneChip Human HG_U133 Plus 2.0	0.0004	fold change	9.28
Study_35:A549 lung carcinoma cells treated with geldanamycin	GSE26525		Homo sapiens	83.7212	A549 lung carcinoma cells grown in presence of 10nM geldanamycin (IC20) 48hr _vs_ vehicle	RNA expression	Affymetrix GeneChip Human HG_U133 Plus 2.0	2.6e-09	fold change	2.34
Study_36:Hep G2 gene expression profiling of false positive, true, and non-genotoxin treatments	E-MEXP-2574		Homo sapiens	99.8363	Hep G2 hepatocarcinoma cell line cultured for 24hr with 10nM cyclosporin A _vs_ 0.5% DMSO	RNA expression	Affymetrix GeneChip Human HG_U133 Plus 2.0	5.5e-07	fold change	5.15
Study_36:Hep G2 gene expression profiling of false positive, true, and non-genotoxin treatments	E-MEXP-2574		Homo sapiens	99.5124	Hep G2 hepatocarcinoma cell line cultured for 24hr with 10nM TCDD _vs_ 0.5% DMSO	RNA expression	Affymetrix GeneChip Human HG_U133 Plus 2.0	6e-07	fold change	14.3
Study_36:Hep G2 gene expression profiling of false positive, true, and non-genotoxin treatments	E-MEXP-2574		Homo sapiens	99.7546	Hep G2 hepatocarcinoma cell line cultured for 48hr with 10nM cyclosporin A _vs_ 0.5% DMSO	RNA expression	Affymetrix GeneChip Human HG_U133 Plus 2.0	0.0069	fold change	4.84
Study_36:Hep G2 gene expression profiling of false positive, true, and non-genotoxin treatments	E-MEXP-2574		Homo sapiens	99.5124	Hep G2 hepatocarcinoma cell line cultured for 12hr with 10nM cyclosporin A _vs_ 0.5% DMSO	RNA expression	Affymetrix GeneChip Human HG_U133 Plus 2.0	0.0001	fold change	4.13
Study_36:Hep G2 gene expression profiling of false positive, true, and non-genotoxin treatments	E-MEXP-2574		Homo sapiens	99.1926	Hep G2 hepatocarcinoma cell line cultured for 24hr with 10nM benzo(a)pyrene _vs_ 0.5% DMSO	RNA expression	Affymetrix GeneChip Human HG_U133 Plus 2.0	1.7e-05	fold change	5.78
Study_36:Hep G2 gene expression profiling of false positive, true, and non-genotoxin treatments	E-MEXP-2574		Homo sapiens	99.2713	Hep G2 hepatocarcinoma cell line cultured for 12hr with 10nM TCDD _vs_ 0.5% DMSO	RNA expression	Affymetrix GeneChip Human HG_U133 Plus 2.0	0.0045	fold change	7.61
Study_36:Hep G2 gene expression profiling of false positive, true, and non-genotoxin treatments	E-MEXP-2574		Homo sapiens	98.3981	Hep G2 hepatocarcinoma cell line cultured for 48hr with 10nM quercetin _vs_ 0.5% DMSO	RNA expression	Affymetrix GeneChip Human HG_U133 Plus 2.0	0.0013	fold change	8.05
Study_36:Hep G2 gene expression profiling of false positive, true, and non-genotoxin treatments	E-MEXP-2574		Homo sapiens	97.4621	Hep G2 hepatocarcinoma cell line cultured for 48hr with 10nM TCDD _vs_ 0.5% DMSO	RNA expression	Affymetrix GeneChip Human HG_U133 Plus 2.0	3.7e-07	fold change	8.47
Study_36:Hep G2 gene expression profiling of false positive, true, and non-genotoxin treatments	E-MEXP-2574		Homo sapiens	93.8879	Hep G2 hepatocarcinoma cell line cultured for 48hr with 10nM benzo(a)pyrene _vs_ 0.5% DMSO	RNA expression	Affymetrix GeneChip Human HG_U133 Plus 2.0	0.0001	fold change	2.9
Study_36:Hep G2 gene expression profiling of false positive, true, and non-genotoxin treatments	E-MEXP-2574		Homo sapiens	93.0354	Hep G2 hepatocarcinoma cell line cultured for 12hr with 10nM benzo(a)pyrene _vs_ 0.5% DMSO	RNA expression	Affymetrix GeneChip Human HG_U133 Plus 2.0	8.1e-05	fold change	3.66
Study_36:Hep G2 gene expression profiling of false positive, true, and non-genotoxin treatments	E-MEXP-2574		Homo sapiens	53.8596	Hep G2 hepatocarcinoma cell line cultured for 24hr with 10nM aflatoxin B1 _vs_ 0.5% DMSO	RNA expression	Affymetrix GeneChip Human HG_U133 Plus 2.0	0.017	fold change	1.48
Study_37:Breast cancer epithelial cell specific gene expression	GSE23640		Homo sapiens	99.5937	ESR1+PGR-ERBB2- breast cancer - primary tumors selected with Ber-EP4 antibody _vs_ cell line	RNA expression	Affymetrix GeneChip Human HG_U133 Plus 2.0	0.0184	fold change	2948
Study_37:Breast cancer epithelial cell specific gene expression	GSE23640		Homo sapiens	98.8728	Breast cancer primary tumors (grouped types) selected with Ber-EP4 antibody _vs_ cell line	RNA expression	Affymetrix GeneChip Human HG_U133 Plus 2.0	0.0038	fold change	148
Study_38:Breast tumor gene expression and clinical response to paclitaxel and radiation treatment	GSE22513		Homo sapiens	99.8363	Breast tumor cells prior to paclitaxel & radiation therapy - HER2 positive _vs_ negative	RNA expression	Affymetrix GeneChip Human HG_U133 Plus 2.0	0.0025	fold change	20	GENE	ERBB2	GENEMODE	Cell marker - positive
Study_39:Gene profiling of the reversion of post-implantation epiblast cells	GSE15487		Mus musculus	99.4471	Reprogrammed epiblast ESC-like cells at passage 24 in LIF-fetal calf serum _vs_ ESCs	RNA expression	Custom Mouse	0.0013	fold change	113.4	GENE	LIF	GENEMODE	Protein treatment
Study_39:Gene profiling of the reversion of post-implantation epiblast cells	GSE15487		Mus musculus	99.4471	Reprogrammed epiblast ESC-like cells at passage 24 in LIF-fetal calf serum _vs_ passage 4	RNA expression	Custom Mouse	0.0015	fold change	118.3	GENE	LIF	GENEMODE	Protein treatment
Study_39:Gene profiling of the reversion of post-implantation epiblast cells	GSE15487		Mus musculus	99.1729	Reprogrammed epiblast ESC-like cells at passage 24 _vs_ cultured epiblasts before reprogram	RNA expression	Custom Mouse	3.5e-05	fold change	157
Study_40:Gene expression profiling and correlation with outcome in clinical trials of bortezomib in myeloma	GSE9782		Homo sapiens	99.9001	Myeloma pre-trial (all) entry PGx Bort non-rapid progression - prior lines of treatment 6 _vs_ 1	RNA expression	Affymetrix GeneChip Human HG_U133 Set	0.0154	fold change	137.1
Study_40:Gene expression profiling and correlation with outcome in clinical trials of bortezomib in myeloma	GSE9782		Homo sapiens	99.9001	Myeloma pre-trial (all) entry PGx Bort responder - prior lines of treatment 6 _vs_ 1	RNA expression	Affymetrix GeneChip Human HG_U133 Set	6.2e-06	fold change	208.1
Study_40:Gene expression profiling and correlation with outcome in clinical trials of bortezomib in myeloma	GSE9782		Homo sapiens	99.9001	Myeloma pre-trial (study 040) entry - PGx Bort rapid disease progression _vs_ non-rapid	RNA expression	Affymetrix GeneChip Human HG_U133 Set	0.0245	fold change	234.9
Study_40:Gene expression profiling and correlation with outcome in clinical trials of bortezomib in myeloma	GSE9782		Homo sapiens	93.8544	Myeloma pre-trial (all) entry PGx Dex non-responder - prior lines of treatment 5 _vs_ 1	RNA expression	Affymetrix GeneChip Human HG_U133 Set	0.005	fold change	-4.63
Study_40:Gene expression profiling and correlation with outcome in clinical trials of bortezomib in myeloma	GSE9782		Homo sapiens	50.5807	Myeloma pre-trial (all) entry PGx Bort responder - prior lines of treatment 4 _vs_ 1	RNA expression	Affymetrix GeneChip Human HG_U133 Set	0.0343	fold change	1.88
Study_41:Transcriptional Biomarkers to Predict Female Mouse Lung Tumors - A 26 Chemical Set	GSE17933		Mus musculus	99.8024	Mouse lung 20 ppm Naphthalen 90d _vs_ air control	RNA expression	Affymetrix GeneChip Mouse MG_430 2.0	0.0004	fold change	8.62
Study_41:Transcriptional Biomarkers to Predict Female Mouse Lung Tumors - A 26 Chemical Set	GSE17933		Mus musculus	99.9001	Mouse lung 10 ppm Naphthalen 90d _vs_ air control	RNA expression	Affymetrix GeneChip Mouse MG_430 2.0	4.3e-07	fold change	10.8
Study_41:Transcriptional Biomarkers to Predict Female Mouse Lung Tumors - A 26 Chemical Set	GSE17933		Mus musculus	99.8024	Mouse lung 30 ppm Naphthalen 90d _vs_ air control	RNA expression	Affymetrix GeneChip Mouse MG_430 2.0	0.0008	fold change	12
Study_41:Transcriptional Biomarkers to Predict Female Mouse Lung Tumors - A 26 Chemical Set	GSE17933		Mus musculus	99.6056	Mouse lung 200 mg/kg Coumarin 90d _vs_ corn oil control	RNA expression	Affymetrix GeneChip Mouse MG_430 2.0	0.0028	fold change	6.32
Study_41:Transcriptional Biomarkers to Predict Female Mouse Lung Tumors - A 26 Chemical Set	GSE17933		Mus musculus	99.1198	Mouse lung 3 ppm Naphthalen 90d _vs_ air control	RNA expression	Affymetrix GeneChip Mouse MG_430 2.0	0.0191	fold change	4.08
Study_41:Transcriptional Biomarkers to Predict Female Mouse Lung Tumors - A 26 Chemical Set	GSE17933		Mus musculus	58.2004	Mouse lung 2000 ppm 1-5-Naphthalenediamine 90d _vs_ normal chow control	RNA expression	Affymetrix GeneChip Mouse MG_430 2.0	0.0039	fold change	2.44
Study_42:Time course of TGF-beta treatment of A549 lung adenocarcinoma cell line	GSE17708		Homo sapiens	99.4332	A549 lung adenocarcinoma cell line + 5 ng/mL TGFB1 16hr _vs_ untreated	RNA expression	Affymetrix GeneChip Human HG_U133 Plus 2.0	0.0098	fold change	-1.78	GENE	TGFB1	GENEMODE	Protein treatment
Study_42:Time course of TGF-beta treatment of A549 lung adenocarcinoma cell line	GSE17708		Homo sapiens	99.0315	A549 lung adenocarcinoma cell line + 5 ng/mL TGFB1 24hr _vs_ untreated	RNA expression	Affymetrix GeneChip Human HG_U133 Plus 2.0	6.9e-05	fold change	-1.76	GENE	TGFB1	GENEMODE	Protein treatment
Study_42:Time course of TGF-beta treatment of A549 lung adenocarcinoma cell line	GSE17708		Homo sapiens	95.3452	A549 lung adenocarcinoma cell line + 5 ng/mL TGFB1 72hr _vs_ untreated	RNA expression	Affymetrix GeneChip Human HG_U133 Plus 2.0	0.0087	fold change	-1.6	GENE	TGFB1	GENEMODE	Protein treatment
Study_43:Resiquimod Treatment and the Asthma Transcriptome	GSE13032	McGill University	Mus musculus	99.4115	Lungs of C57BL6 mice challenged with ovalbumin in PBS after sensitization _vs_ PBS challenge	RNA expression	Affymetrix GeneChip Mouse MG_430 2.0	0.0014	fold change	10.9
Study_43:Resiquimod Treatment and the Asthma Transcriptome	GSE13032	McGill University	Mus musculus	99.0217	Lungs of AJ mice challenged with ovalbumin in PBS after sensitization _vs_ PBS challenge	RNA expression	Affymetrix GeneChip Mouse MG_430 2.0	0.0002	fold change	7.35
Study_43:Resiquimod Treatment and the Asthma Transcriptome	GSE13032	McGill University	Mus musculus	76.812	Lungs of AJ mice + Resiquimod and challenged by ovalbumin after sensitization _vs_ PBS challenge	RNA expression	Affymetrix GeneChip Mouse MG_430 2.0	0.0322	fold change	2.1
Study_44:Advanced breast cancer chemotherapy treatment followed by mastectomy	E-TABM-43		Homo sapiens	99.8004	Human breast cancer after chemotherapy KRT positive IHC staining _vs_ KRT negative staining	RNA expression	Affymetrix GeneChip Human HG_U133A version [1 or 2]	0.0047	fold change	-10.2	GENE	KRT5	GENEMODE	Cell marker - negative
Study_44:Advanced breast cancer chemotherapy treatment followed by mastectomy	E-TABM-43		Homo sapiens	99.8004	Human breast cancer after chemotherapy KRT positive IHC staining _vs_ KRT negative staining	RNA expression	Affymetrix GeneChip Human HG_U133A version [1 or 2]	0.0047	fold change	-10.2	GENE	KRT6A	GENEMODE	Cell marker - negative
Study_44:Advanced breast cancer chemotherapy treatment followed by mastectomy	E-TABM-43		Homo sapiens	99.8004	Human breast cancer after chemotherapy KRT positive IHC staining _vs_ KRT negative staining	RNA expression	Affymetrix GeneChip Human HG_U133A version [1 or 2]	0.0047	fold change	-10.2	GENE	KRT6B	GENEMODE	Cell marker - negative
Study_44:Advanced breast cancer chemotherapy treatment followed by mastectomy	E-TABM-43		Homo sapiens	99.8004	Human breast cancer after chemotherapy KRT positive IHC staining _vs_ KRT negative staining	RNA expression	Affymetrix GeneChip Human HG_U133A version [1 or 2]	0.0047	fold change	-10.2	GENE	KRT17	GENEMODE	Cell marker - negative
Study_44:Advanced breast cancer chemotherapy treatment followed by mastectomy	E-TABM-43		Homo sapiens	98.6193	Human breast cancer after chemotherapy Grade 3 _vs_ Grade 2	RNA expression	Affymetrix GeneChip Human HG_U133A version [1 or 2]	0.0003	fold change	-5.1
Study_44:Advanced breast cancer chemotherapy treatment followed by mastectomy	E-TABM-43		Homo sapiens	99.0099	Human breast cancer after chemotherapy ESR1-null _vs_ ESR1 +	RNA expression	Affymetrix GeneChip Human HG_U133A version [1 or 2]	0.0007	fold change	-6.92	GENE	ESR1	GENEMODE	Cell marker - negative
Study_44:Advanced breast cancer chemotherapy treatment followed by mastectomy	E-TABM-43		Homo sapiens	94.518	Human breast cancer after chemotherapy TP53-mutated _vs_ wildtype	RNA expression	Affymetrix GeneChip Human HG_U133A version [1 or 2]	0.0188	fold change	-3.34	GENE	TP53	GENEMODE	Gene mutation
Study_45:RNAi knock down of NIPP1 and EZH2 in human prostate cell line PC-3	E-TABM-128		Homo sapiens	99.681	PC3 cell line + siRNA against NIPP1 _vs_ control siRNA	RNA expression	Agilent Human Whole Genome G4112A/G4112F	0.0011	fold change	-3.98	GENE	PPP1R8	GENEMODE	small interfering RNA
Study_46:Overexpressed wildtype or mutant Tmprss6 in HepG2 cells	GSE10591	The Scripps Research Institute	Homo sapiens	99.4332	Liver carcinoma cell line HepG2 cells overexpressing mutant Tmprss6 _vs_ empty vector control	RNA expression	Affymetrix GeneChip Human HG_U133 Plus 2.0	0.0091	fold change	4.83	GENE	TMPRSS6	GENEMODE	Mutation - hypomorphic
Study_46:Overexpressed wildtype or mutant Tmprss6 in HepG2 cells	GSE10591	The Scripps Research Institute	Homo sapiens	99.4332	Liver carcinoma cell line HepG2 cells overexpressing mutant Tmprss6 _vs_ empty vector control	RNA expression	Affymetrix GeneChip Human HG_U133 Plus 2.0	0.0091	fold change	4.83	GENE	TMPRSS6	GENEMODE	Gene overexpression
Study_46:Overexpressed wildtype or mutant Tmprss6 in HepG2 cells	GSE10591	The Scripps Research Institute	Homo sapiens	99.5937	Liver carcinoma cell line HepG2 cells overexpressing wildtype Tmprss6 _vs_ empty vector control	RNA expression	Affymetrix GeneChip Human HG_U133 Plus 2.0	0.0005	fold change	4.56	GENE	TMPRSS6	GENEMODE	Gene overexpression
Study_47:Estrogen-deprived MCF-7 breast cancer cells	GSE10879	Fox Chase Cancer Center	Homo sapiens	99.8383	Estrogen-deprived MCF-7-2A cells _vs_ WT MCF-7 cells	RNA expression	Affymetrix GeneChip Human HG_U133 Plus 2.0	0.0004	fold change	53.4	GENE	ESR1	GENEMODE	Cell marker - positive
Study_47:Estrogen-deprived MCF-7 breast cancer cells	GSE10879	Fox Chase Cancer Center	Homo sapiens	26.2807	Estrogen-deprived MCF-7-5C cells _vs_ WT MCF-7 cells	RNA expression	Affymetrix GeneChip Human HG_U133 Plus 2.0	0.0388	fold change	2.32	GENE	ESR1	GENEMODE	Cell marker - positive
Study_48:Gene expression affected by TNFa and SB203580	GSE7826	UCLA	Rattus norvegicus	99.5639	Cultured fibroblast-like synoviocytes treated with TNFa _vs_ untreated	RNA expression	Custom Rat	0.0102	fold change	4.7	GENE	TNF	GENEMODE	Protein treatment
Study_49:Mouse Lung Tumors in Rodent Cancer Bioassays	GSE6116	The Hamner Institutes for Health Sciences	Mus musculus	99.7069	Lung from mice treated with coumarin 13wk _vs_ vehicle	RNA expression	Affymetrix GeneChip Mouse MG_430 2.0	0.0028	fold change	5.72
Study_49:Mouse Lung Tumors in Rodent Cancer Bioassays	GSE6116	The Hamner Institutes for Health Sciences	Mus musculus	81.638	Lung from mice treated with 1,5-Naphthalenediamine 13wk _vs_ vehicle	RNA expression	Affymetrix GeneChip Mouse MG_430 2.0	0.0009	fold change	2.29
Study_50:Bisphenol A effects in high-risk breast cancer cells	GSE10270	Stanford University	Homo sapiens	99.7566	Cancer adjacent normal breast + estradiol + progesterone + bisphenol A _vs_ estradiol only	RNA expression	Affymetrix GeneChip Human HG_U133 Plus 2.0	0.0459	fold change	1.76
Study_51:JAM-A Knockdown in HepG2 Cells	GSE6080	Stephen Duncan	Homo sapiens	99.4352	HepG2 cells with lentiviral knockdown of JAM-A _vs_ control	RNA expression	Affymetrix GeneChip Human HG_U133 Plus 2.0	0.0101	fold change	4.52	GENE	F11R	GENEMODE	Gene knockdown
Study_52:Aberrations linked to breast cancer pathophysiologies	E-TABM-158	Comprehensive Cancer Center	Homo sapiens	99.6016	Breast cancer_Basal-like _vs_ normal-like tumors	RNA expression	Affymetrix GeneChip Human HG_U133A version [1 or 2]	0.0004	fold change	-28.49
Study_52:Aberrations linked to breast cancer pathophysiologies	E-TABM-158	Comprehensive Cancer Center	Homo sapiens	98.6193	Breast cancer_Radiation + Chemotherapy _vs_ untreated patients	RNA expression	Affymetrix GeneChip Human HG_U133A version [1 or 2]	0.0409	fold change	-5.199
Study_53:Gefitinib resistance in lung cancer	GSE4127	Nippon Medical School	Homo sapiens	99.8004	Lung cancer cell lines resistant to gefitinib _vs_ intermediate sensitivity	RNA expression	Affymetrix GeneChip Human HG_U133A version [1 or 2]	0.0003	fold change	-92.15
Study_54:Head and neck cancer SCC-61 cells and HaCaT keratinocytes treated with antrum mucosal protein AMP18	GSE73330		Homo sapiens	98.7908	Keratinocyte HaCaT cells with 2ug/ml AMP18 for 24hr _vs_ 2hr	RNA expression	Illumina HumanHT-12 V4.0 expression beadchip	8.9e-06	fold change	20.2	GENE	GKN1	GENEMODE	Protein treatment
Study_54:Head and neck cancer SCC-61 cells and HaCaT keratinocytes treated with antrum mucosal protein AMP18	GSE73330		Homo sapiens	95.6791	Head and neck squamous cell cancer SCC-61 cells left untreated for 24hr _vs_ 2hr	RNA expression	Illumina HumanHT-12 V4.0 expression beadchip	3.8e-06	fold change	4.65	GENE	GKN1	GENEMODE	Protein treatment
Study_54:Head and neck cancer SCC-61 cells and HaCaT keratinocytes treated with antrum mucosal protein AMP18	GSE73330		Homo sapiens	90.1599	Head and neck squamous cell cancer SCC-61 cells with 2ug/ml AMP18 for 24hr _vs_ 2hr	RNA expression	Illumina HumanHT-12 V4.0 expression beadchip	6.7e-06	fold change	3.48	GENE	GKN1	GENEMODE	Protein treatment
Study_55:Breast cancer MDA-MB-231-LM2 lung metastasis cells with FRA1, MYC, E2F1, TP53, and EZH2 siRNAs	GSE95304		Homo sapiens	98.5222	Breast adenocarcinoma MDA-MB-231-LM2 lung metastasis cells with MYC shRNA _vs_ scrambled shRNA	RNA expression	Illumina iGenome UCSC, hg19, March 6, 2013 RefSeq	3.7e-28	fold change	-9.58184	GENE	MYC	GENEMODE	small hairpin RNA
Study_55:Breast cancer MDA-MB-231-LM2 lung metastasis cells with FRA1, MYC, E2F1, TP53, and EZH2 siRNAs	GSE95304		Homo sapiens	69.602	Breast adenocarcinoma MDA-MB-231-LM2 lung metastasis cells with EZH2 shRNA _vs_ scrambled shRNA	RNA expression	Illumina iGenome UCSC, hg19, March 6, 2013 RefSeq	0.0002	fold change	-2.38681	GENE	EZH2	GENEMODE	small hairpin RNA
Study_55:Breast cancer MDA-MB-231-LM2 lung metastasis cells with FRA1, MYC, E2F1, TP53, and EZH2 siRNAs	GSE95304		Homo sapiens	40.8975	Breast adenocarcinoma MDA-MB-231-LM2 lung metastasis cells with FRA1 shRNA _vs_ scrambled shRNA	RNA expression	Illumina iGenome UCSC, hg19, March 6, 2013 RefSeq	0.0003	fold change	-2.35725	GENE	FOSL1	GENEMODE	small hairpin RNA
Study_56:Breast carcinoma HCC1143 cells treated with JQ1, trametinib, or BEZ235	GSE82032		Homo sapiens	98.8865	Breast ductal carcinoma HCC1143 cells 72hr with 1uM JQ1 and 1uM BEZ235 _vs_ JQ1 only	RNA expression	Illumina iGenome UCSC, hg19, March 6, 2013 RefSeq	5.2e-18	fold change	-6.66568
Study_56:Breast carcinoma HCC1143 cells treated with JQ1, trametinib, or BEZ235	GSE82032		Homo sapiens	35.0184	Breast ductal carcinoma HCC1143 cells 72hr with 1uM JQ1 _vs_ DMSO controls	RNA expression	Illumina iGenome UCSC, hg19, March 6, 2013 RefSeq	3.6e-09	fold change	3.27632
Study_56:Breast carcinoma HCC1143 cells treated with JQ1, trametinib, or BEZ235	GSE82032		Homo sapiens	33.6279	Breast ductal carcinoma HCC1143 cells 72hr with 1uM JQ1 and 1uM trametinib _vs_ JQ1 only	RNA expression	Illumina iGenome UCSC, hg19, March 6, 2013 RefSeq	2.6e-08	fold change	-2.62992
Study_56:Breast carcinoma HCC1143 cells treated with JQ1, trametinib, or BEZ235	GSE82032		Homo sapiens	30.9908	Breast ductal carcinoma HCC1143 cells 72hr with 1uM BEZ235 _vs_ DMSO controls	RNA expression	Illumina iGenome UCSC, hg19, March 6, 2013 RefSeq	0.0039	fold change	-2.02051
Study_56:Breast carcinoma HCC1143 cells treated with JQ1, trametinib, or BEZ235	GSE82032		Homo sapiens	26.8296	Breast ductal carcinoma HCC1143 cells 72hr with 1uM JQ1 and 1uM trametinib _vs_ trametinib only	RNA expression	Illumina iGenome UCSC, hg19, March 6, 2013 RefSeq	7.1e-06	fold change	3.46929
Study_56:Breast carcinoma HCC1143 cells treated with JQ1, trametinib, or BEZ235	GSE82032		Homo sapiens	23.6222	Breast ductal carcinoma HCC1143 cells 72hr with 1uM trametinib _vs_ DMSO controls	RNA expression	Illumina iGenome UCSC, hg19, March 6, 2013 RefSeq	0.0018	fold change	-2.50858
Study_57:Cervical carcinoma HeLa cells with siRNA knockdown of DDX39B RNA helicase	GSE94730		Homo sapiens	98.703	Cervical carcinoma HeLa cells with DDX39B siRNA DDX_4 _vs_ non-targeting siRNA controls	RNA expression	Illumina iGenome UCSC, hg19, March 6, 2013 RefSeq	3.6e-09	fold change	2.97151	GENE	DDX39B	GENEMODE	small interfering RNA
Study_57:Cervical carcinoma HeLa cells with siRNA knockdown of DDX39B RNA helicase	GSE94730		Homo sapiens	98.8865	Cervical carcinoma HeLa cells with DDX39B siRNA DDX_3 _vs_ non-targeting siRNA controls	RNA expression	Illumina iGenome UCSC, hg19, March 6, 2013 RefSeq	9.8e-24	fold change	7.23254	GENE	DDX39B	GENEMODE	small interfering RNA
Study_58:Breast adenocarcinoma MDA-MB-231 cells treated with zoledronate or fluvastatin	GSE33552		Homo sapiens	98.5532	Breast adenocarcinoma MDA-MB-231 cells treated for 24hr - 100uM zoledronate _vs_ solvent controls	RNA expression	Affymetrix GeneChip Human Gene 1.0 ST Array [transcript (gene) version]	0.0002	fold change	5.64
Study_59:Prostate cancer C4-2B cells in culture treated with ROR gamma antagonists	GSE72483		Homo sapiens	99.2556	Prostate cancer C4-2B cells in culture 24hr - 5uM XY011 for 48hr _vs_ vehicle control	RNA expression	Illumina iGenome UCSC, hg19, March 6, 2013 RefSeq	2.3e-18	fold change	-17.7183
Study_59:Prostate cancer C4-2B cells in culture treated with ROR gamma antagonists	GSE72483		Homo sapiens	76.1603	Prostate cancer C4-2B cells in culture 24hr - 5uM SR2211 for 48hr _vs_ vehicle control	RNA expression	Illumina iGenome UCSC, hg19, March 6, 2013 RefSeq	5.8e-06	fold change	-3.41295
Study_60:Diffuse large B cell lymphoma KARPAS-422 cells treated with EZH2-inhibitors	GSE62056		Homo sapiens	99.0707	Diffuse large B cell lymphoma KARPAS-422 cells treated 4d with 1.5uM CPI-360 _vs_ DMSO	RNA expression	Illumina iGenome UCSC, hg19, March 6, 2013 RefSeq	3.9e-48	fold change	34.3387
Study_60:Diffuse large B cell lymphoma KARPAS-422 cells treated with EZH2-inhibitors	GSE62056		Homo sapiens	98.5222	Diffuse large B cell lymphoma KARPAS-422 cells treated 4d with 1.5uM EPZ-6438 _vs_ DMSO	RNA expression	Illumina iGenome UCSC, hg19, March 6, 2013 RefSeq	5.8e-55	fold change	49.5506
Study_60:Diffuse large B cell lymphoma KARPAS-422 cells treated with EZH2-inhibitors	GSE62056		Homo sapiens	99.0707	Diffuse large B cell lymphoma KARPAS-422 cells treated 4d with 1.5uM GSK-126 _vs_ DMSO	RNA expression	Illumina iGenome UCSC, hg19, March 6, 2013 RefSeq	3.5e-55	fold change	46.2223
Study_61:Transcriptional control by Merlin in cancer cell lines	GSE53501		Homo sapiens	98.9433	Breast cancer MDA-MB-231 cells (NF2 deficient) - expressing NF2 L46R mutant _vs_ WT NF2	RNA expression	Affymetrix GeneChip Human Gene 1.0 ST Array [transcript (gene) version]	0.0091	fold change	-4.33	GENE	NF2	GENEMODE	Gene overexpression
Study_61:Transcriptional control by Merlin in cancer cell lines	GSE53501		Homo sapiens	98.9433	Breast cancer MDA-MB-231 cells (NF2 deficient) - expressing NF2 L46R mutant _vs_ WT NF2	RNA expression	Affymetrix GeneChip Human Gene 1.0 ST Array [transcript (gene) version]	0.0091	fold change	-4.33	GENE	NF2	GENEMODE	Gene mutation
Study_61:Transcriptional control by Merlin in cancer cell lines	GSE53501		Homo sapiens	75.7427	Breast cells expressing WT NF2 mutant - MDA-MB-231 cells (NF2 deficient) _vs_ HMLE (NF2 WT)	RNA expression	Affymetrix GeneChip Human Gene 1.0 ST Array [transcript (gene) version]	0.0424	fold change	10.4	GENE	NF2	GENEMODE	Gene mutation
Study_61:Transcriptional control by Merlin in cancer cell lines	GSE53501		Homo sapiens	75.7427	Breast cells expressing WT NF2 mutant - MDA-MB-231 cells (NF2 deficient) _vs_ HMLE (NF2 WT)	RNA expression	Affymetrix GeneChip Human Gene 1.0 ST Array [transcript (gene) version]	0.0424	fold change	10.4	GENE	NF2	GENEMODE	Gene overexpression
Study_62:Prostate cancers derived by conditional (PB-Cre) manipulation of PTEN, TP53, MYC or ERG genes	GSE61382		Mus musculus	99.2911	Prostate cancer cell line DNA from 129/Bl6 mice with PTEN and TP53 knockout (PB-Cre) _vs_ WT	sequence centric: DNA Copy Number	Custom Mouse	n/a	samples with loss	1	GENE	PTEN	GENEMODE	Conditional gene knockout
Study_62:Prostate cancers derived by conditional (PB-Cre) manipulation of PTEN, TP53, MYC or ERG genes	GSE61382		Mus musculus	99.2911	Prostate cancer cell line DNA from 129/Bl6 mice with PTEN and TP53 knockout (PB-Cre) _vs_ WT	sequence centric: DNA Copy Number	Custom Mouse	n/a	samples with loss	1	GENE	TP53	GENEMODE	Conditional gene knockout
Study_63:Breast cancer cell lines with YAP/TAZ siRNA or inhibited glucose metabolism	GSE59232		Homo sapiens	98.8728	Breast cancer MCF10A cells - YAP siRNA and TAZ siRNA 48hr _vs_ non-targeting siRNA	RNA expression	Affymetrix GeneChip Human HG_U133 Plus 2.0	2.3e-06	fold change	8.93	GENE	TAZ	GENEMODE	small interfering RNA
Study_63:Breast cancer cell lines with YAP/TAZ siRNA or inhibited glucose metabolism	GSE59232		Homo sapiens	98.8728	Breast cancer MCF10A cells - YAP siRNA and TAZ siRNA 48hr _vs_ non-targeting siRNA	RNA expression	Affymetrix GeneChip Human HG_U133 Plus 2.0	2.3e-06	fold change	8.93	GENE	YAP1	GENEMODE	small interfering RNA
Study_63:Breast cancer cell lines with YAP/TAZ siRNA or inhibited glucose metabolism	GSE59232		Homo sapiens	97.3066	Breast cancer MDA-MB-231 cells - YAP siRNA and TAZ siRNA 48hr _vs_ non-targeting siRNA	RNA expression	Affymetrix GeneChip Human HG_U133 Plus 2.0	2.1e-08	fold change	13.6	GENE	TAZ	GENEMODE	small interfering RNA
Study_63:Breast cancer cell lines with YAP/TAZ siRNA or inhibited glucose metabolism	GSE59232		Homo sapiens	97.3066	Breast cancer MDA-MB-231 cells - YAP siRNA and TAZ siRNA 48hr _vs_ non-targeting siRNA	RNA expression	Affymetrix GeneChip Human HG_U133 Plus 2.0	2.1e-08	fold change	13.6	GENE	YAP1	GENEMODE	small interfering RNA
Study_63:Breast cancer cell lines with YAP/TAZ siRNA or inhibited glucose metabolism	GSE59232		Homo sapiens	88.93	Breast cancer MCF10A cells in culture - 50mM 2-deoxy-glucose 24hr _vs_ water	RNA expression	Affymetrix GeneChip Human HG_U133 Plus 2.0	5.4e-07	fold change	10.4
Study_63:Breast cancer cell lines with YAP/TAZ siRNA or inhibited glucose metabolism	GSE59232		Homo sapiens	47.492	Breast cancer MDA-MB-231 cells in culture - 50mM 2-deoxy-glucose 24hr _vs_ water	RNA expression	Affymetrix GeneChip Human HG_U133 Plus 2.0	1.2e-07	fold change	2.95
Study_64:Breast cancer expression analysis - Sweden Canceromics Analysis Network	GSE60785		Homo sapiens	99.2516	Breast cancer - NF1 and TP53 mutations _vs_ no described mutation	RNA expression	Illumina HumanHT-12 V4.0 expression beadchip	0.0124	fold change	-25	GENE	NF1	GENEMODE	Gene mutation
Study_64:Breast cancer expression analysis - Sweden Canceromics Analysis Network	GSE60785		Homo sapiens	99.2516	Breast cancer - NF1 and TP53 mutations _vs_ no described mutation	RNA expression	Illumina HumanHT-12 V4.0 expression beadchip	0.0124	fold change	-25	GENE	TP53	GENEMODE	Gene mutation
Study_64:Breast cancer expression analysis - Sweden Canceromics Analysis Network	GSE60785		Homo sapiens	98.3342	Breast cancer - nottingham grade 3 _vs_ 1	RNA expression	Illumina HumanHT-12 V4.0 expression beadchip	0.0042	fold change	-4.63
Study_64:Breast cancer expression analysis - Sweden Canceromics Analysis Network	GSE60785		Homo sapiens	97.6124	Breast cancer - PR- _vs_ PR+	RNA expression	Illumina HumanHT-12 V4.0 expression beadchip	0.0019	fold change	-3.53	GENE	PGR	GENEMODE	Cell marker - negative
Study_65:Embryonic stem H1 cells overexpressing a panel of transcription factors involved in fate commitment1	GSE57395		Homo sapiens	98.703	Embryonic stem H1 cells with FOXC2 overexpression for 5d _vs_ wildtype	RNA expression	Illumina iGenome UCSC, hg19, March 6, 2013 RefSeq	3.5e-35	fold change	131.733	GENE	FOXC2	GENEMODE	Gene overexpression
Study_65:Embryonic stem H1 cells overexpressing a panel of transcription factors involved in fate commitment1	GSE57395		Homo sapiens	95.5238	Embryonic stem H1 cells with EGR1 overexpression for 5d _vs_ wildtype	RNA expression	Illumina iGenome UCSC, hg19, March 6, 2013 RefSeq	1.5e-16	fold change	56.8562	GENE	EGR1	GENEMODE	Gene overexpression
Study_66:Burkitt lymphoma Ramos cell line derivatives resistant to doxorubicin (Dox)	GSE61516		Homo sapiens	99.2516	Burkitt lymphoma Ramos derivatives resistant to and treated with 1000nM Dox _vs_ parental untreated	RNA expression	Illumina HumanHT-12 V4.0 expression beadchip	2.1e-06	fold change	13.8
Study_66:Burkitt lymphoma Ramos cell line derivatives resistant to doxorubicin (Dox)	GSE61516		Homo sapiens	98.3342	Burkitt lymphoma Ramos derivatives resistant to and treated with 500nM Dox _vs_ parental untreated	RNA expression	Illumina HumanHT-12 V4.0 expression beadchip	4.8e-08	fold change	6.5
Study_66:Burkitt lymphoma Ramos cell line derivatives resistant to doxorubicin (Dox)	GSE61516		Homo sapiens	98.3342	Burkitt lymphoma Ramos derivatives resistant to and treated with 750nM Dox _vs_ parental untreated	RNA expression	Illumina HumanHT-12 V4.0 expression beadchip	2.1e-05	fold change	7.34
Study_66:Burkitt lymphoma Ramos cell line derivatives resistant to doxorubicin (Dox)	GSE61516		Homo sapiens	96.5475	Burkitt lymphoma Ramos derivatives resistant to and treated with 250nM Dox _vs_ parental untreated	RNA expression	Illumina HumanHT-12 V4.0 expression beadchip	3.2e-06	fold change	4.37
Study_66:Burkitt lymphoma Ramos cell line derivatives resistant to doxorubicin (Dox)	GSE61516		Homo sapiens	65.3356	Burkitt lymphoma Ramos derivatives resistant to and treated with 100nM Dox _vs_ parental untreated	RNA expression	Illumina HumanHT-12 V4.0 expression beadchip	1.1e-05	fold change	1.75
Study_67:CD34+ T-cells cultured with DLL1 expressing feeder cells	GSE61871		Homo sapiens	98.9687	CD34+ thymocytes co-cultured with cells expressing DLL1 (OP9-DLL1) 48hr _vs_ GFP expressing cells	RNA expression	Agilent-026652 Whole Human Genome Microarray 4x44K v2 (Probe Name version)	0.0137	fold change	-15.4	GENE	CD34	GENEMODE	Cell marker - positive
Study_67:CD34+ T-cells cultured with DLL1 expressing feeder cells	GSE61871		Homo sapiens	98.9687	CD34+ thymocytes co-cultured with cells expressing DLL1 (OP9-DLL1) 48hr _vs_ GFP expressing cells	RNA expression	Agilent-026652 Whole Human Genome Microarray 4x44K v2 (Probe Name version)	0.0137	fold change	-15.4	GENE	DLL1	GENEMODE	Protein treatment
Study_68:Thymocytes (CD34+) from healthy donors co-cultured with OP9 cells expressing DLL1	GSE62000		Homo sapiens	99.2556	Thymocytes (CD34+) co-cultured 48hr with OP9 expressing DLL1 _vs_ OP9-GFP control	RNA expression	Illumina iGenome UCSC, hg19, March 6, 2013 RefSeq	7.5e-44	fold change	-39.6564	GENE	CD34	GENEMODE	Cell marker - positive
Study_68:Thymocytes (CD34+) from healthy donors co-cultured with OP9 cells expressing DLL1	GSE62000		Homo sapiens	99.2556	Thymocytes (CD34+) co-cultured 48hr with OP9 expressing DLL1 _vs_ OP9-GFP control	RNA expression	Illumina iGenome UCSC, hg19, March 6, 2013 RefSeq	7.5e-44	fold change	-39.6564	GENE	DLL1	GENEMODE	Protein treatment
Study_68:Thymocytes (CD34+) from healthy donors co-cultured with OP9 cells expressing DLL1	GSE62000		Homo sapiens	99.2556	Thymocytes (CD34+) co-cultured 48hr with OP9 expressing DLL1 _vs_ OP9- - dup Dec 23, 2014 2:45:26 AM	RNA expression	Illumina iGenome UCSC, hg19, March 6, 2013 RefSeq	7.5e-44	fold change	-39.6564	GENE	CD34	GENEMODE	Cell marker - positive
Study_68:Thymocytes (CD34+) from healthy donors co-cultured with OP9 cells expressing DLL1	GSE62000		Homo sapiens	99.2556	Thymocytes (CD34+) co-cultured 48hr with OP9 expressing DLL1 _vs_ OP9- - dup Dec 23, 2014 2:45:26 AM	RNA expression	Illumina iGenome UCSC, hg19, March 6, 2013 RefSeq	7.5e-44	fold change	-39.6564	GENE	DLL1	GENEMODE	Protein treatment
Study_69:Breast adenocarcinoma MDA-MB-231 cells with TARBP2 overexpression	GSE56948		Homo sapiens	98.7908	Breast adenocarcinoma MDA-MB-231 cells 48hr after transfection with pCMV-TARBP2 _vs_ GFP controls	RNA expression	Illumina HumanHT-12 V4.0 expression beadchip	0.0016	fold change	-16.1	GENE	TARBP2	GENEMODE	Gene overexpression
Study_70:Cervical cancer HeLa cells expressing S. enterica gene, SteA	GSE51043		Homo sapiens	98.5532	Cervical cancer HeLa cells expressing S. enterica SteA gene, stable lines pooled _vs_ empty vector	RNA expression	Affymetrix GeneChip Human Gene 1.0 ST Array [transcript (gene) version]	0.0003	fold change	-3.1
Study_71:Pancreatic tissue from induced SEL1L1 knockouts	GSE52929		Mus musculus	99.1316	Pancreatic tissue from induced SEL1L1 knockout at 8-20wk _vs_ wildtype littermate	RNA expression	Affymetrix GeneChip Mouse Gene Array version [1.0 ST or 1.1 ST] [transcript (gene) version]	0.0032	fold change	20.1	GENE	SEL1L	GENEMODE	Conditional gene knockout
Study_72:HeLa cells after G0-G1 / G1-S arrest release with CDK4/6 shRNA and IL-1a treated	GSE52465		Homo sapiens	98.7147	HeLa cells with CDK4 shRNA knockdown G0-G1 arrested for 0hr _vs_ WT	RNA expression	Agilent Human Whole Genome G4112A/G4112F	0.0064	fold change	12.8	GENE	CDK4	GENEMODE	small hairpin RNA
Study_72:HeLa cells after G0-G1 / G1-S arrest release with CDK4/6 shRNA and IL-1a treated	GSE52465		Homo sapiens	96.5456	HeLa cells with CDK4 shRNA knockdown G0-G1 arrest released for 6hr _vs_ WT	RNA expression	Agilent Human Whole Genome G4112A/G4112F	0.016	fold change	8.38	GENE	CDK4	GENEMODE	small hairpin RNA
Study_73:Non-small cell lung cancer NCI-H358 cells conditionally expressing Twist	GSE52308		Homo sapiens	99.3364	Non-small cell lung cancer NCI-H358 cells ectopic Twist activated for 12d _vs_ control (GFP)	RNA expression	Affymetrix GeneChip Human Gene 1.0 ST Array [transcript (gene) version]	0.0059	fold change	-21.5	GENE	TWIST1	GENEMODE	conditional expression
Study_74:Cervical tissues of HPV16-E7 transgenic mice treated with estradiol	GSE46890		Mus musculus	99.3779	Cervical tissues of mice 0.05mg estradiol over 60d - HPV16-E7 conditional expression _vs_ wildtype	RNA expression	Affymetrix GeneChip Mouse Gene Array version [1.0 ST or 1.1 ST] [transcript (gene) version]	0.0373	fold change	18.6
Study_74:Cervical tissues of HPV16-E7 transgenic mice treated with estradiol	GSE46890		Mus musculus	99.2556	Cervical tissues of wildtype mice - 0.05mg estradiol over 60d _vs_ untreated	RNA expression	Affymetrix GeneChip Mouse Gene Array version [1.0 ST or 1.1 ST] [transcript (gene) version]	0.001	fold change	-10.2
Study_75:Cancer cell lines exposed to disulfide bond inhibitors or anoxic conditions	GSE41666		Homo sapiens	98.6991	Hepatocellular carcinoma cell line HepG2 1.5ug/ml tunicamycin _vs_ untreated controls	RNA expression	Illumina HumanHT-12 V4.0 expression beadchip	0.0023	fold change	11.4
Study_75:Cancer cell lines exposed to disulfide bond inhibitors or anoxic conditions	GSE41666		Homo sapiens	95.7653	Hepatocellular carcinoma cell line HepG2 0.3uM thapsigargin _vs_ untreated controls	RNA expression	Illumina HumanHT-12 V4.0 expression beadchip	0.0007	fold change	17.3
Study_76:Prostate cancer R1-AD1 cells with full-length AR and R1-D567 cells with AR variant missing exons 5-7	GSE49196		Homo sapiens	98.6758	Prostate cancer cells - R1-D567 with ARdel567 _vs_ parental R1-AD1 with full AR gene	RNA expression	Custom Human	0.0001	fold change	-7.93	GENE	AR	GENEMODE	Gene mutation
Study_76:Prostate cancer R1-AD1 cells with full-length AR and R1-D567 cells with AR variant missing exons 5-7	GSE49196		Homo sapiens	99.1808	Prostate cancer cells - R1-D567 with ARdel56789 _vs_ parental R1-AD1 with full AR gene	RNA expression	Custom Human	0.0001	fold change	-6.99	GENE	AR	GENEMODE	Gene mutation
Study_76:Prostate cancer R1-AD1 cells with full-length AR and R1-D567 cells with AR variant missing exons 5-7	GSE49196		Homo sapiens	97.483	Prostate cancer cells - R1-D567 with ARdel5678 _vs_ parental R1-AD1 with full AR gene	RNA expression	Custom Human	0.0001	fold change	-7.38	GENE	AR	GENEMODE	Gene mutation
Study_77:Breast cancer MCF7 cells treated with various xenoestrogen compounds	GSE50705		Homo sapiens	98.6349	Breast cancer MCF7 cells treated with 0.01pM diethylstilbestrol for 48hr _vs_ controls	RNA expression	Affymetrix GeneChip Human HG_U133 Plus 2.0	8.3e-05	fold change	2.07
Study_77:Breast cancer MCF7 cells treated with various xenoestrogen compounds	GSE50705		Homo sapiens	95.2708	Breast cancer MCF7 cells treated with 10pM 17alpha-ethynylestradiol for 48hr _vs_ controls	RNA expression	Affymetrix GeneChip Human HG_U133 Plus 2.0	2.1e-05	fold change	1.83
Study_77:Breast cancer MCF7 cells treated with various xenoestrogen compounds	GSE50705		Homo sapiens	90.1031	Breast cancer MCF7 cells treated with 0.003pM diethylstilbestrol for 48hr _vs_ controls	RNA expression	Affymetrix GeneChip Human HG_U133 Plus 2.0	0.0011	fold change	1.59
Study_77:Breast cancer MCF7 cells treated with various xenoestrogen compounds	GSE50705		Homo sapiens	85.7648	Breast cancer MCF7 cells treated with 3pM 17alpha-ethynylestradiol for 48hr _vs_ controls	RNA expression	Affymetrix GeneChip Human HG_U133 Plus 2.0	5.7e-05	fold change	1.47
Study_77:Breast cancer MCF7 cells treated with various xenoestrogen compounds	GSE50705		Homo sapiens	82.3194	Breast cancer MCF7 cells treated with 30pM 17alpha-ethynylestradiol for 48hr _vs_ controls	RNA expression	Affymetrix GeneChip Human HG_U133 Plus 2.0	0.0002	fold change	1.86
Study_77:Breast cancer MCF7 cells treated with various xenoestrogen compounds	GSE50705		Homo sapiens	81.0163	Breast cancer MCF7 cells treated with 1pM diethylstilbestrol for 48hr _vs_ controls	RNA expression	Affymetrix GeneChip Human HG_U133 Plus 2.0	0.0002	fold change	2.58
Study_77:Breast cancer MCF7 cells treated with various xenoestrogen compounds	GSE50705		Homo sapiens	77.5904	Breast cancer MCF7 cells treated with 0.03pM diethylstilbestrol for 48hr _vs_ controls	RNA expression	Affymetrix GeneChip Human HG_U133 Plus 2.0	5.5e-14	fold change	2.16
Study_77:Breast cancer MCF7 cells treated with various xenoestrogen compounds	GSE50705		Homo sapiens	69.4377	Breast cancer MCF7 cells treated with 0.1pM diethylstilbestrol for 48hr _vs_ controls	RNA expression	Affymetrix GeneChip Human HG_U133 Plus 2.0	0.0001	fold change	2.13
Study_77:Breast cancer MCF7 cells treated with various xenoestrogen compounds	GSE50705		Homo sapiens	66.7236	Breast cancer MCF7 cells treated with 60pM 17alpha-ethynylestradiol for 48hr _vs_ controls	RNA expression	Affymetrix GeneChip Human HG_U133 Plus 2.0	0.0004	fold change	1.85
Study_77:Breast cancer MCF7 cells treated with various xenoestrogen compounds	GSE50705		Homo sapiens	65.7601	Breast cancer MCF7 cells treated with 250nM bisphenol A for 48hr _vs_ controls	RNA expression	Affymetrix GeneChip Human HG_U133 Plus 2.0	5.3e-05	fold change	1.39
Study_77:Breast cancer MCF7 cells treated with various xenoestrogen compounds	GSE50705		Homo sapiens	64.1807	Breast cancer MCF7 cells treated with 0.3pM diethylstilbestrol for 48hr _vs_ controls	RNA expression	Affymetrix GeneChip Human HG_U133 Plus 2.0	3.8e-06	fold change	1.99
Study_77:Breast cancer MCF7 cells treated with various xenoestrogen compounds	GSE50705		Homo sapiens	57.8932	Breast cancer MCF7 cells treated with 100pM 17alpha-ethynylestradiol for 48hr _vs_ controls	RNA expression	Affymetrix GeneChip Human HG_U133 Plus 2.0	0.0016	fold change	1.77
Study_77:Breast cancer MCF7 cells treated with various xenoestrogen compounds	GSE50705		Homo sapiens	55.665	Breast cancer MCF7 cells treated with 0.25uM genistein for 48hr _vs_ controls	RNA expression	Affymetrix GeneChip Human HG_U133 Plus 2.0	5.4e-07	fold change	-1.31
Study_77:Breast cancer MCF7 cells treated with various xenoestrogen compounds	GSE50705		Homo sapiens	55.0661	Breast cancer MCF7 cells treated with 2uM bisphenol A for 48hr _vs_ controls	RNA expression	Affymetrix GeneChip Human HG_U133 Plus 2.0	4.6e-05	fold change	1.56
Study_77:Breast cancer MCF7 cells treated with various xenoestrogen compounds	GSE50705		Homo sapiens	53.4851	Breast cancer MCF7 cells treated with 500nM bisphenol A for 48hr _vs_ controls	RNA expression	Affymetrix GeneChip Human HG_U133 Plus 2.0	1.3e-06	fold change	1.45
Study_77:Breast cancer MCF7 cells treated with various xenoestrogen compounds	GSE50705		Homo sapiens	52.7276	Breast cancer MCF7 cells treated with 0.5uM genistein for 48hr _vs_ controls	RNA expression	Affymetrix GeneChip Human HG_U133 Plus 2.0	1.5e-05	fold change	-1.32
Study_77:Breast cancer MCF7 cells treated with various xenoestrogen compounds	GSE50705		Homo sapiens	49.1439	Breast cancer MCF7 cells treated with 4uM bisphenol A for 48hr _vs_ controls	RNA expression	Affymetrix GeneChip Human HG_U133 Plus 2.0	0.0125	fold change	1.51
Study_77:Breast cancer MCF7 cells treated with various xenoestrogen compounds	GSE50705		Homo sapiens	48.2188	Breast cancer MCF7 cells treated with 2pM 17beta-estradiol for 48hr _vs_ controls	RNA expression	Affymetrix GeneChip Human HG_U133 Plus 2.0	0.0474	fold change	1.41
Study_77:Breast cancer MCF7 cells treated with various xenoestrogen compounds	GSE50705		Homo sapiens	45.522	Breast cancer MCF7 cells treated with 8uM bisphenol A for 48hr _vs_ controls	RNA expression	Affymetrix GeneChip Human HG_U133 Plus 2.0	1.1e-08	fold change	1.57
Study_77:Breast cancer MCF7 cells treated with various xenoestrogen compounds	GSE50705		Homo sapiens	42.1795	Breast cancer MCF7 cells treated with 10pM 17beta-estradiol for 48hr _vs_ controls	RNA expression	Affymetrix GeneChip Human HG_U133 Plus 2.0	0.0017	fold change	1.49
Study_77:Breast cancer MCF7 cells treated with various xenoestrogen compounds	GSE50705		Homo sapiens	41.5379	Breast cancer MCF7 cells treated with 20pM 17beta-estradiol for 48hr _vs_ controls	RNA expression	Affymetrix GeneChip Human HG_U133 Plus 2.0	1.8e-05	fold change	1.57
Study_77:Breast cancer MCF7 cells treated with various xenoestrogen compounds	GSE50705		Homo sapiens	40.3783	Breast cancer MCF7 cells treated with 4pM 17beta-estradiol for 48hr _vs_ controls	RNA expression	Affymetrix GeneChip Human HG_U133 Plus 2.0	0.0112	fold change	1.37
Study_77:Breast cancer MCF7 cells treated with various xenoestrogen compounds	GSE50705		Homo sapiens	39.0689	Breast cancer MCF7 cells treated with 2uM genistein for 48hr _vs_ controls	RNA expression	Affymetrix GeneChip Human HG_U133 Plus 2.0	0.0049	fold change	-1.32
Study_77:Breast cancer MCF7 cells treated with various xenoestrogen compounds	GSE50705		Homo sapiens	39.094	Breast cancer MCF7 cells treated with 6pM 17beta-estradiol for 48hr _vs_ controls	RNA expression	Affymetrix GeneChip Human HG_U133 Plus 2.0	0.0098	fold change	1.38
Study_77:Breast cancer MCF7 cells treated with various xenoestrogen compounds	GSE50705		Homo sapiens	37.9472	Breast cancer MCF7 cells treated with 1uM bisphenol A for 48hr _vs_ controls	RNA expression	Affymetrix GeneChip Human HG_U133 Plus 2.0	0.0044	fold change	1.39
Study_77:Breast cancer MCF7 cells treated with various xenoestrogen compounds	GSE50705		Homo sapiens	38.1476	Breast cancer MCF7 cells treated with 1uM genistein for 48hr _vs_ controls	RNA expression	Affymetrix GeneChip Human HG_U133 Plus 2.0	0.018	fold change	-1.25
Study_77:Breast cancer MCF7 cells treated with various xenoestrogen compounds	GSE50705		Homo sapiens	35.0675	Breast cancer MCF7 cells treated with 10uM genistein for 48hr _vs_ controls	RNA expression	Affymetrix GeneChip Human HG_U133 Plus 2.0	0.0246	fold change	1.45
Study_77:Breast cancer MCF7 cells treated with various xenoestrogen compounds	GSE50705		Homo sapiens	33.9819	Breast cancer MCF7 cells treated with 12.5uM bisphenol A for 48hr _vs_ controls	RNA expression	Affymetrix GeneChip Human HG_U133 Plus 2.0	0.0015	fold change	1.41
Study_77:Breast cancer MCF7 cells treated with various xenoestrogen compounds	GSE50705		Homo sapiens	32.9259	Breast cancer MCF7 cells treated with 250nM p-nonylphenol for 48hr _vs_ controls	RNA expression	Affymetrix GeneChip Human HG_U133 Plus 2.0	0.0441	fold change	-1.23
Study_77:Breast cancer MCF7 cells treated with various xenoestrogen compounds	GSE50705		Homo sapiens	31.1172	Breast cancer MCF7 cells treated with 15.6nM p-nonylphenol for 48hr _vs_ controls	RNA expression	Affymetrix GeneChip Human HG_U133 Plus 2.0	0.0053	fold change	1.22
Study_77:Breast cancer MCF7 cells treated with various xenoestrogen compounds	GSE50705		Homo sapiens	31.1015	Breast cancer MCF7 cells treated with 40pM 17beta-estradiol for 48hr _vs_ controls	RNA expression	Affymetrix GeneChip Human HG_U133 Plus 2.0	0.0026	fold change	1.5
Study_77:Breast cancer MCF7 cells treated with various xenoestrogen compounds	GSE50705		Homo sapiens	29.9496	Breast cancer MCF7 cells treated with 62.5nM p-nonylphenol for 48hr _vs_ controls	RNA expression	Affymetrix GeneChip Human HG_U133 Plus 2.0	0.0231	fold change	1.22
Study_77:Breast cancer MCF7 cells treated with various xenoestrogen compounds	GSE50705		Homo sapiens	28.846	Breast cancer MCF7 cells treated with 50uM bisphenol A for 48hr _vs_ controls	RNA expression	Affymetrix GeneChip Human HG_U133 Plus 2.0	0.0497	fold change	1.29
Study_77:Breast cancer MCF7 cells treated with various xenoestrogen compounds	GSE50705		Homo sapiens	26.4103	Breast cancer MCF7 cells treated with 1nM 17beta-estradiol for 48hr _vs_ controls	RNA expression	Affymetrix GeneChip Human HG_U133 Plus 2.0	0.0043	fold change	-1.43
Study_77:Breast cancer MCF7 cells treated with various xenoestrogen compounds	GSE50705		Homo sapiens	25.0233	Breast cancer MCF7 cells treated with 3.125uM bisphenol A for 48hr _vs_ controls	RNA expression	Affymetrix GeneChip Human HG_U133 Plus 2.0	0.046	fold change	1.29
Study_77:Breast cancer MCF7 cells treated with various xenoestrogen compounds	GSE50705		Homo sapiens	22.6612	Breast cancer MCF7 cells treated with 0.5uM daidzein for 48hr _vs_ controls	RNA expression	Affymetrix GeneChip Human HG_U133 Plus 2.0	2.1e-08	fold change	-1.35
Study_77:Breast cancer MCF7 cells treated with various xenoestrogen compounds	GSE50705		Homo sapiens	22.4954	Breast cancer MCF7 cells treated with 60pM 17beta-estradiol for 48hr _vs_ controls	RNA expression	Affymetrix GeneChip Human HG_U133 Plus 2.0	0.002	fold change	1.43
Study_77:Breast cancer MCF7 cells treated with various xenoestrogen compounds	GSE50705		Homo sapiens	21.9294	Breast cancer MCF7 cells treated with 1uM 17beta-estradiol for 48hr _vs_ controls	RNA expression	Affymetrix GeneChip Human HG_U133 Plus 2.0	0.0101	fold change	-1.46
Study_77:Breast cancer MCF7 cells treated with various xenoestrogen compounds	GSE50705		Homo sapiens	21.8982	Breast cancer MCF7 cells treated with 6uM genistein for 48hr _vs_ controls	RNA expression	Affymetrix GeneChip Human HG_U133 Plus 2.0	0.0235	fold change	1.3
Study_77:Breast cancer MCF7 cells treated with various xenoestrogen compounds	GSE50705		Homo sapiens	21.3988	Breast cancer MCF7 cells treated with 12.5uM p-nonylphenol for 48hr _vs_ controls	RNA expression	Affymetrix GeneChip Human HG_U133 Plus 2.0	0.0073	fold change	1.32
Study_77:Breast cancer MCF7 cells treated with various xenoestrogen compounds	GSE50705		Homo sapiens	21.047	Breast cancer MCF7 cells treated with 16uM genistein for 48hr _vs_ controls	RNA expression	Affymetrix GeneChip Human HG_U133 Plus 2.0	0.0133	fold change	1.34
Study_77:Breast cancer MCF7 cells treated with various xenoestrogen compounds	GSE50705		Homo sapiens	21.4586	Breast cancer MCF7 cells treated with 1uM daidzein for 48hr _vs_ controls	RNA expression	Affymetrix GeneChip Human HG_U133 Plus 2.0	1.4e-09	fold change	-1.34
Study_77:Breast cancer MCF7 cells treated with various xenoestrogen compounds	GSE50705		Homo sapiens	20.3098	Breast cancer MCF7 cells treated with 2uM daidzein for 48hr _vs_ controls	RNA expression	Affymetrix GeneChip Human HG_U133 Plus 2.0	0.0005	fold change	-1.37
Study_77:Breast cancer MCF7 cells treated with various xenoestrogen compounds	GSE50705		Homo sapiens	19.8603	Breast cancer MCF7 cells treated with 12uM genistein for 48hr _vs_ controls	RNA expression	Affymetrix GeneChip Human HG_U133 Plus 2.0	0.0027	fold change	1.33
Study_77:Breast cancer MCF7 cells treated with various xenoestrogen compounds	GSE50705		Homo sapiens	18.4226	Breast cancer MCF7 cells treated with 3uM daidzein for 48hr _vs_ controls	RNA expression	Affymetrix GeneChip Human HG_U133 Plus 2.0	0.0011	fold change	-1.33
Study_77:Breast cancer MCF7 cells treated with various xenoestrogen compounds	GSE50705		Homo sapiens	17.3978	Breast cancer MCF7 cells treated with 80pM 17beta-estradiol for 48hr _vs_ controls	RNA expression	Affymetrix GeneChip Human HG_U133 Plus 2.0	0.0163	fold change	-1.29
Study_77:Breast cancer MCF7 cells treated with various xenoestrogen compounds	GSE50705		Homo sapiens	14.1821	Breast cancer MCF7 cells treated with 4uM daidzein for 48hr _vs_ controls	RNA expression	Affymetrix GeneChip Human HG_U133 Plus 2.0	2.2e-07	fold change	-1.26
Study_78:Lungs co-immunized with PPS3 and LPS and infected with S. pnuemoniae	GSE45644		Mus musculus	98.7323	Lungs 0.5ug PPS3 + 0.1ug/g LPS immunized 48hr post S. pneumoniae infection _vs_ uninfected	RNA expression	Affymetrix GeneChip Mouse MG_430 2.0	0.0144	fold change	4.09
Study_79:Lung expression profiles after specific IL-1b expression	GSE38075		Mus musculus	98.4097	Lungs with induced expression of IL-1b _vs_ uninduced controls	RNA expression	Custom Mouse	0.0015	fold change	7.07	GENE	IL1B	GENEMODE	conditional expression
Study_80:HepG2 cells treated with genotoxic and non-genotoxic agents	GSE28878		Homo sapiens	99.2713	HepG2 hepatocellular carcinoma cell line 10nM TCDD treated for 24hr _vs_ DMSO control	RNA expression	Affymetrix GeneChip Human HG_U133 Plus 2.0	2.3e-09	fold change	12.4
Study_80:HepG2 cells treated with genotoxic and non-genotoxic agents	GSE28878		Homo sapiens	97.8493	HepG2 hepatocellular carcinoma cell line 10nM TCDD treated for 12hr _vs_ DMSO control	RNA expression	Affymetrix GeneChip Human HG_U133 Plus 2.0	0.011	fold change	5.38
Study_80:HepG2 cells treated with genotoxic and non-genotoxic agents	GSE28878		Homo sapiens	97.3843	HepG2 hepatocellular carcinoma cell line 2mM Phenol treated for 48hr _vs_ DMSO control	RNA expression	Affymetrix GeneChip Human HG_U133 Plus 2.0	0.0012	fold change	3.63
Study_80:HepG2 cells treated with genotoxic and non-genotoxic agents	GSE28878		Homo sapiens	96.695	HepG2 hepatocellular carcinoma cell line 50uM Que treated for 48hr _vs_ DMSO control	RNA expression	Affymetrix GeneChip Human HG_U133 Plus 2.0	0.0019	fold change	6.53
Study_80:HepG2 cells treated with genotoxic and non-genotoxic agents	GSE28878		Homo sapiens	95.2708	HepG2 hepatocellular carcinoma cell line 3uM CsA treated for 12hr _vs_ DMSO control	RNA expression	Affymetrix GeneChip Human HG_U133 Plus 2.0	8.9e-06	fold change	2.99
Study_80:HepG2 cells treated with genotoxic and non-genotoxic agents	GSE28878		Homo sapiens	94.1035	HepG2 hepatocellular carcinoma cell line 10nM TCDD treated for 48hr _vs_ DMSO control	RNA expression	Affymetrix GeneChip Human HG_U133 Plus 2.0	1.9e-06	fold change	6.73
Study_80:HepG2 cells treated with genotoxic and non-genotoxic agents	GSE28878		Homo sapiens	93.8174	HepG2 hepatocellular carcinoma cell line 1mM BZ treated for 48hr _vs_ DMSO control	RNA expression	Affymetrix GeneChip Human HG_U133 Plus 2.0	0.0027	fold change	-5.23
Study_80:HepG2 cells treated with genotoxic and non-genotoxic agents	GSE28878		Homo sapiens	92.5446	HepG2 hepatocellular carcinoma cell line 10uM PCP treated for 48hr _vs_ EtOH control	RNA expression	Affymetrix GeneChip Human HG_U133 Plus 2.0	0.031	fold change	-1.72
Study_80:HepG2 cells treated with genotoxic and non-genotoxic agents	GSE28878		Homo sapiens	93.3899	HepG2 hepatocellular carcinoma cell line 2uM BaP treated for 24hr _vs_ DMSO control	RNA expression	Affymetrix GeneChip Human HG_U133 Plus 2.0	6.5e-07	fold change	4.75
Study_80:HepG2 cells treated with genotoxic and non-genotoxic agents	GSE28878		Homo sapiens	91.8544	HepG2 hepatocellular carcinoma cell line 3uM CsA treated for 24hr _vs_ DMSO control	RNA expression	Affymetrix GeneChip Human HG_U133 Plus 2.0	1.8e-10	fold change	4.35
Study_80:HepG2 cells treated with genotoxic and non-genotoxic agents	GSE28878		Homo sapiens	92.0607	HepG2 hepatocellular carcinoma cell line 60uM Anis treated for 48hr _vs_ DMSO control	RNA expression	Affymetrix GeneChip Human HG_U133 Plus 2.0	0.0152	fold change	3.48
Study_80:HepG2 cells treated with genotoxic and non-genotoxic agents	GSE28878		Homo sapiens	90.1031	HepG2 hepatocellular carcinoma cell line 5uM DES treated for 48hr _vs_ EtOH control	RNA expression	Affymetrix GeneChip Human HG_U133 Plus 2.0	0.0026	fold change	2.18
Study_80:HepG2 cells treated with genotoxic and non-genotoxic agents	GSE28878		Homo sapiens	84.8767	HepG2 hepatocellular carcinoma cell line 3uM CsA treated for 48hr _vs_ DMSO control	RNA expression	Affymetrix GeneChip Human HG_U133 Plus 2.0	0.0167	fold change	3.71
Study_80:HepG2 cells treated with genotoxic and non-genotoxic agents	GSE28878		Homo sapiens	79.0876	HepG2 hepatocellular carcinoma cell line 2mM Resorcinol treated for 48hr _vs_ EtOH control	RNA expression	Affymetrix GeneChip Human HG_U133 Plus 2.0	0.0004	fold change	3.03
Study_80:HepG2 cells treated with genotoxic and non-genotoxic agents	GSE28878		Homo sapiens	77.935	HepG2 hepatocellular carcinoma cell line 2uM BaP treated for 12hr _vs_ DMSO control	RNA expression	Affymetrix GeneChip Human HG_U133 Plus 2.0	3.1e-05	fold change	2.68
Study_80:HepG2 cells treated with genotoxic and non-genotoxic agents	GSE28878		Homo sapiens	77.2977	HepG2 hepatocellular carcinoma cell line 300uM 2CMP treated for 24hr _vs_ DMSO control	RNA expression	Affymetrix GeneChip Human HG_U133 Plus 2.0	0.0017	fold change	-3.65
Study_80:HepG2 cells treated with genotoxic and non-genotoxic agents	GSE28878		Homo sapiens	71.2078	HepG2 hepatocellular carcinoma cell line 500nM TPA treated for 12hr _vs_ DMSO control	RNA expression	Affymetrix GeneChip Human HG_U133 Plus 2.0	1e-06	fold change	3.92
Study_80:HepG2 cells treated with genotoxic and non-genotoxic agents	GSE28878		Homo sapiens	69.4773	HepG2 hepatocellular carcinoma cell line 1uM Cur treated for 24hr _vs_ DMSO control	RNA expression	Affymetrix GeneChip Human HG_U133 Plus 2.0	0.0395	fold change	2.01
Study_80:HepG2 cells treated with genotoxic and non-genotoxic agents	GSE28878		Homo sapiens	68.3564	HepG2 hepatocellular carcinoma cell line 500nM TPA treated for 24hr _vs_ DMSO control	RNA expression	Affymetrix GeneChip Human HG_U133 Plus 2.0	0.0004	fold change	4.2
Study_80:HepG2 cells treated with genotoxic and non-genotoxic agents	GSE28878		Homo sapiens	67.3083	HepG2 hepatocellular carcinoma cell line 2mM pCres treated for 48hr _vs_ EtOH control	RNA expression	Affymetrix GeneChip Human HG_U133 Plus 2.0	0.0149	fold change	1.77
Study_80:HepG2 cells treated with genotoxic and non-genotoxic agents	GSE28878		Homo sapiens	65.0297	HepG2 hepatocellular carcinoma cell line 100nM 4AAF treated for 12hr _vs_ DMSO control	RNA expression	Affymetrix GeneChip Human HG_U133 Plus 2.0	0.0068	fold change	1.66
Study_80:HepG2 cells treated with genotoxic and non-genotoxic agents	GSE28878		Homo sapiens	62.4524	HepG2 hepatocellular carcinoma cell line 100nM 4AAF treated for 24hr _vs_ DMSO control	RNA expression	Affymetrix GeneChip Human HG_U133 Plus 2.0	0.0019	fold change	1.86
Study_80:HepG2 cells treated with genotoxic and non-genotoxic agents	GSE28878		Homo sapiens	62.9969	HepG2 hepatocellular carcinoma cell line 2mM Phenol treated for 24hr _vs_ DMSO control	RNA expression	Affymetrix GeneChip Human HG_U133 Plus 2.0	0.0003	fold change	2.32
Study_80:HepG2 cells treated with genotoxic and non-genotoxic agents	GSE28878		Homo sapiens	55.665	HepG2 hepatocellular carcinoma cell line 500nM TPA treated for 48hr _vs_ DMSO control	RNA expression	Affymetrix GeneChip Human HG_U133 Plus 2.0	0.0105	fold change	2.64
Study_80:HepG2 cells treated with genotoxic and non-genotoxic agents	GSE28878		Homo sapiens	55.8167	HepG2 hepatocellular carcinoma cell line 5uM DMBA treated for 12hr _vs_ DMSO control	RNA expression	Affymetrix GeneChip Human HG_U133 Plus 2.0	0.034	fold change	1.5
Study_80:HepG2 cells treated with genotoxic and non-genotoxic agents	GSE28878		Homo sapiens	56.1476	HepG2 hepatocellular carcinoma cell line 80uM ABP treated for 48hr _vs_ DMSO control	RNA expression	Affymetrix GeneChip Human HG_U133 Plus 2.0	0.0265	fold change	1.71
Study_80:HepG2 cells treated with genotoxic and non-genotoxic agents	GSE28878		Homo sapiens	48.8706	HepG2 hepatocellular carcinoma cell line 5uM Sulfi treated for 24hr _vs_ DMSO control	RNA expression	Affymetrix GeneChip Human HG_U133 Plus 2.0	8.5e-05	fold change	1.78
Study_80:HepG2 cells treated with genotoxic and non-genotoxic agents	GSE28878		Homo sapiens	48.0303	HepG2 hepatocellular carcinoma cell line 250uM ampC treated for 24hr _vs_ DMSO control	RNA expression	Affymetrix GeneChip Human HG_U133 Plus 2.0	0.0051	fold change	-1.49
Study_80:HepG2 cells treated with genotoxic and non-genotoxic agents	GSE28878		Homo sapiens	46.6448	HepG2 hepatocellular carcinoma cell line 2uM BaP treated for 48hr _vs_ DMSO control	RNA expression	Affymetrix GeneChip Human HG_U133 Plus 2.0	0.0028	fold change	2.23
Study_80:HepG2 cells treated with genotoxic and non-genotoxic agents	GSE28878		Homo sapiens	45.556	HepG2 hepatocellular carcinoma cell line 5uM DMBA treated for 24hr _vs_ DMSO control	RNA expression	Affymetrix GeneChip Human HG_U133 Plus 2.0	0.0496	fold change	1.7
Study_80:HepG2 cells treated with genotoxic and non-genotoxic agents	GSE28878		Homo sapiens	44.1966	HepG2 hepatocellular carcinoma cell line 250uM AZA treated for 48hr _vs_ DMSO control	RNA expression	Affymetrix GeneChip Human HG_U133 Plus 2.0	1.3e-05	fold change	-2.98
Study_80:HepG2 cells treated with genotoxic and non-genotoxic agents	GSE28878		Homo sapiens	41.4958	HepG2 hepatocellular carcinoma cell line 5uM DMBA treated for 48hr _vs_ DMSO control	RNA expression	Affymetrix GeneChip Human HG_U133 Plus 2.0	3.6e-05	fold change	1.61
Study_80:HepG2 cells treated with genotoxic and non-genotoxic agents	GSE28878		Homo sapiens	39.5085	HepG2 hepatocellular carcinoma cell line 300uM 2CMP treated for 12hr _vs_ DMSO control	RNA expression	Affymetrix GeneChip Human HG_U133 Plus 2.0	0.0136	fold change	-1.94
Study_80:HepG2 cells treated with genotoxic and non-genotoxic agents	GSE28878		Homo sapiens	39.7257	HepG2 hepatocellular carcinoma cell line 6uM Prog treated for 48hr _vs_ EtOH control	RNA expression	Affymetrix GeneChip Human HG_U133 Plus 2.0	0.0204	fold change	-1.21
Study_80:HepG2 cells treated with genotoxic and non-genotoxic agents	GSE28878		Homo sapiens	38.9084	HepG2 hepatocellular carcinoma cell line 60uM Anis treated for 24hr _vs_ DMSO control	RNA expression	Affymetrix GeneChip Human HG_U133 Plus 2.0	0.0005	fold change	1.66
Study_80:HepG2 cells treated with genotoxic and non-genotoxic agents	GSE28878		Homo sapiens	38.3021	HepG2 hepatocellular carcinoma cell line 2mM ANAC treated for 24hr _vs_ DMSO control	RNA expression	Affymetrix GeneChip Human HG_U133 Plus 2.0	0.0024	fold change	-1.49
Study_80:HepG2 cells treated with genotoxic and non-genotoxic agents	GSE28878		Homo sapiens	35.3195	HepG2 hepatocellular carcinoma cell line 10mM DEHP treated for 24hr _vs_ DMSO control	RNA expression	Affymetrix GeneChip Human HG_U133 Plus 2.0	0.0054	fold change	-1.66
Study_80:HepG2 cells treated with genotoxic and non-genotoxic agents	GSE28878		Homo sapiens	32.5856	HepG2 hepatocellular carcinoma cell line 200uM WY treated for 48hr _vs_ DMSO control	RNA expression	Affymetrix GeneChip Human HG_U133 Plus 2.0	0.0142	fold change	-1.24
Study_80:HepG2 cells treated with genotoxic and non-genotoxic agents	GSE28878		Homo sapiens	32.8205	HepG2 hepatocellular carcinoma cell line 80uM DDT treated for 24hr _vs_ DMSO control	RNA expression	Affymetrix GeneChip Human HG_U133 Plus 2.0	0.0343	fold change	-1.34
Study_80:HepG2 cells treated with genotoxic and non-genotoxic agents	GSE28878		Homo sapiens	29.286	HepG2 hepatocellular carcinoma cell line 20uM Cb treated for 48hr _vs_ DMSO control	RNA expression	Affymetrix GeneChip Human HG_U133 Plus 2.0	0.0189	fold change	1.52
Study_80:HepG2 cells treated with genotoxic and non-genotoxic agents	GSE28878		Homo sapiens	27.1273	HepG2 hepatocellular carcinoma cell line 100nM 4AAF treated for 48hr _vs_ DMSO control	RNA expression	Affymetrix GeneChip Human HG_U133 Plus 2.0	0.0175	fold change	1.48
Study_80:HepG2 cells treated with genotoxic and non-genotoxic agents	GSE28878		Homo sapiens	22.5201	HepG2 hepatocellular carcinoma cell line 250uM ampC treated for 48hr _vs_ DMSO control	RNA expression	Affymetrix GeneChip Human HG_U133 Plus 2.0	0.0127	fold change	-1.35
Study_80:HepG2 cells treated with genotoxic and non-genotoxic agents	GSE28878		Homo sapiens	22.678	HepG2 hepatocellular carcinoma cell line 2mM ASK treated for 48hr _vs_ DMSO control	RNA expression	Affymetrix GeneChip Human HG_U133 Plus 2.0	0.0156	fold change	-1.26
Study_80:HepG2 cells treated with genotoxic and non-genotoxic agents	GSE28878		Homo sapiens	20.0874	HepG2 hepatocellular carcinoma cell line 250uM AZA treated for 24hr _vs_ DMSO control	RNA expression	Affymetrix GeneChip Human HG_U133 Plus 2.0	0.044	fold change	-1.49
Study_80:HepG2 cells treated with genotoxic and non-genotoxic agents	GSE28878		Homo sapiens	19.635	HepG2 hepatocellular carcinoma cell line 2mM CCl4 treated for 24hr _vs_ DMSO control	RNA expression	Affymetrix GeneChip Human HG_U133 Plus 2.0	0.004	fold change	-1.34
Study_80:HepG2 cells treated with genotoxic and non-genotoxic agents	GSE28878		Homo sapiens	20.1006	HepG2 hepatocellular carcinoma cell line 300uM 2CMP treated for 48hr _vs_ DMSO control	RNA expression	Affymetrix GeneChip Human HG_U133 Plus 2.0	0.0211	fold change	-1.51
Study_80:HepG2 cells treated with genotoxic and non-genotoxic agents	GSE28878		Homo sapiens	20.3131	HepG2 hepatocellular carcinoma cell line 500uM EuG treated for 48hr _vs_ DMSO control	RNA expression	Affymetrix GeneChip Human HG_U133 Plus 2.0	0.0041	fold change	-1.3
Study_80:HepG2 cells treated with genotoxic and non-genotoxic agents	GSE28878		Homo sapiens	16.291	HepG2 hepatocellular carcinoma cell line 2mM FU treated for 24hr _vs_ DMSO control	RNA expression	Affymetrix GeneChip Human HG_U133 Plus 2.0	0.0494	fold change	-1.26
Study_80:HepG2 cells treated with genotoxic and non-genotoxic agents	GSE28878		Homo sapiens	12.9427	HepG2 hepatocellular carcinoma cell line 2mM NPD treated for 48hr _vs_ DMSO control	RNA expression	Affymetrix GeneChip Human HG_U133 Plus 2.0	0.0411	fold change	1.23
Study_80:HepG2 cells treated with genotoxic and non-genotoxic agents	GSE28878		Homo sapiens	11.7075	HepG2 hepatocellular carcinoma cell line 2mM Lindane treated for 24hr _vs_ DMSO control	RNA expression	Affymetrix GeneChip Human HG_U133 Plus 2.0	0.0145	fold change	-1.26
Study_81:MDA-MB-231 cells overexpressing Sharp1 or depleted of HIF1a and HIF2a	GSE33950		Homo sapiens	99.112	Metastatic breast cell line MDA-MB-231 overexpressing Sharp1 _vs_ GFP shRNA control	RNA expression	Affymetrix GeneChip Human HG_U133 Plus 2.0	1.4e-05	fold change	-8.08	GENE	BHLHE41	GENEMODE	Gene overexpression
Study_81:MDA-MB-231 cells overexpressing Sharp1 or depleted of HIF1a and HIF2a	GSE33950		Homo sapiens	21.1922	Metastatic breast cell line MDA-MB-231 HIF1a and HIF2a shRNAs _vs_ GFP shRNA control	RNA expression	Affymetrix GeneChip Human HG_U133 Plus 2.0	0.0034	fold change	1.29	GENE	EPAS1	GENEMODE	small hairpin RNA
Study_81:MDA-MB-231 cells overexpressing Sharp1 or depleted of HIF1a and HIF2a	GSE33950		Homo sapiens	21.1922	Metastatic breast cell line MDA-MB-231 HIF1a and HIF2a shRNAs _vs_ GFP shRNA control	RNA expression	Affymetrix GeneChip Human HG_U133 Plus 2.0	0.0034	fold change	1.29	GENE	HIF1A	GENEMODE	small hairpin RNA
Study_82:Treated keratinocyte HaCaT cell line overexpressing EGFR, RELA (p65), or HRAS-VAL12D	GSE32975		Homo sapiens	99.3522	Keratinocyte HaCaT cells grown in serum - EGFR overexpressed _vs_ HRAS-VAL12D overexpressed	RNA expression	Affymetrix GeneChip Human HG_U133 Plus 2.0	0.0024	fold change	-180	GENE	EGFR	GENEMODE	Gene overexpression
Study_82:Treated keratinocyte HaCaT cell line overexpressing EGFR, RELA (p65), or HRAS-VAL12D	GSE32975		Homo sapiens	99.3522	Keratinocyte HaCaT cells grown in serum - EGFR overexpressed _vs_ HRAS-VAL12D overexpressed	RNA expression	Affymetrix GeneChip Human HG_U133 Plus 2.0	0.0024	fold change	-180	GENE	HRAS	GENEMODE	Gene overexpression
Study_82:Treated keratinocyte HaCaT cell line overexpressing EGFR, RELA (p65), or HRAS-VAL12D	GSE32975		Homo sapiens	99.3522	Keratinocyte HaCaT cells grown in serum - EGFR overexpressed _vs_ HRAS-VAL12D overexpressed	RNA expression	Affymetrix GeneChip Human HG_U133 Plus 2.0	0.0024	fold change	-180	GENE	HRAS	GENEMODE	Hypermorphic mutation
Study_82:Treated keratinocyte HaCaT cell line overexpressing EGFR, RELA (p65), or HRAS-VAL12D	GSE32975		Homo sapiens	98.8728	Keratinocyte HaCaT cells grown in serum - HRAS-VAL12D overexpressed _vs_ RELA (p65) overexpressed	RNA expression	Affymetrix GeneChip Human HG_U133 Plus 2.0	0.001	fold change	123.8	GENE	HRAS	GENEMODE	Gene overexpression
Study_82:Treated keratinocyte HaCaT cell line overexpressing EGFR, RELA (p65), or HRAS-VAL12D	GSE32975		Homo sapiens	98.8728	Keratinocyte HaCaT cells grown in serum - HRAS-VAL12D overexpressed _vs_ RELA (p65) overexpressed	RNA expression	Affymetrix GeneChip Human HG_U133 Plus 2.0	0.001	fold change	123.8	GENE	HRAS	GENEMODE	Hypermorphic mutation
Study_82:Treated keratinocyte HaCaT cell line overexpressing EGFR, RELA (p65), or HRAS-VAL12D	GSE32975		Homo sapiens	98.8728	Keratinocyte HaCaT cells grown in serum - HRAS-VAL12D overexpressed _vs_ RELA (p65) overexpressed	RNA expression	Affymetrix GeneChip Human HG_U133 Plus 2.0	0.001	fold change	123.8	GENE	RELA	GENEMODE	Gene overexpression
Study_82:Treated keratinocyte HaCaT cell line overexpressing EGFR, RELA (p65), or HRAS-VAL12D	GSE32975		Homo sapiens	99.2713	Keratinocyte HaCaT cells grown in serum - HRAS-VAL12D overexpressed _vs_ empty vector	RNA expression	Affymetrix GeneChip Human HG_U133 Plus 2.0	0.0033	fold change	143.2	GENE	HRAS	GENEMODE	Gene overexpression
Study_82:Treated keratinocyte HaCaT cell line overexpressing EGFR, RELA (p65), or HRAS-VAL12D	GSE32975		Homo sapiens	99.2713	Keratinocyte HaCaT cells grown in serum - HRAS-VAL12D overexpressed _vs_ empty vector	RNA expression	Affymetrix GeneChip Human HG_U133 Plus 2.0	0.0033	fold change	143.2	GENE	HRAS	GENEMODE	Hypermorphic mutation
Study_83:Pancreatic tumor orthotopic grafts and cells with conditional expression of KRAS[G12D]	GSE32277		Mus musculus	98.8299	Pancreatic tumor iKras2 cells + KRAS[G12D] expression 14d in grafts _vs_ 1d in parental cells	RNA expression	Affymetrix GeneChip Mouse MG_430 2.0	0.0481	fold change	44.4	GENE	KRAS	GENEMODE	conditional expression
Study_83:Pancreatic tumor orthotopic grafts and cells with conditional expression of KRAS[G12D]	GSE32277		Mus musculus	98.8299	Pancreatic tumor iKras2 cells + KRAS[G12D] expression 14d in grafts _vs_ 1d in parental cells	RNA expression	Affymetrix GeneChip Mouse MG_430 2.0	0.0481	fold change	44.4	GENE	TP53	GENEMODE	Gene mutation
Study_83:Pancreatic tumor orthotopic grafts and cells with conditional expression of KRAS[G12D]	GSE32277		Mus musculus	92.1778	Pancreatic tumor iKras3 cells + KRAS[G12D] expression 14d in grafts _vs_ 1d in parental cells	RNA expression	Affymetrix GeneChip Mouse MG_430 2.0	0.0124	fold change	15.7	GENE	KRAS	GENEMODE	Gene mutation
Study_83:Pancreatic tumor orthotopic grafts and cells with conditional expression of KRAS[G12D]	GSE32277		Mus musculus	92.1778	Pancreatic tumor iKras3 cells + KRAS[G12D] expression 14d in grafts _vs_ 1d in parental cells	RNA expression	Affymetrix GeneChip Mouse MG_430 2.0	0.0124	fold change	15.7	GENE	TP53	GENEMODE	Gene mutation
Study_84:Breast cancer expression profiles in patients with differing responses to chemotherapy	GSE22226		Homo sapiens	98.4271	Breast primary tumors doxorubicin, cyclophosphamide and taxane therapy - patient dead _vs_ alive	RNA expression	Custom Human	0.0216	fold change	-2.8
Study_84:Breast cancer expression profiles in patients with differing responses to chemotherapy	GSE22226		Homo sapiens	98.7089	Breast primary tumors doxorubicin, cyclophosphamide and taxane therapy - no response _vs_ response	RNA expression	Custom Human	0.0005	fold change	3.4
Study_85:Lung epithelial cells and alveolar macrophages in healthy smokers and non-smokers	GSE13931		Homo sapiens	98.9531	Pulmonary tissue of healthy smokers - alveolar macrophages _vs_ small airway epithelium	RNA expression	Affymetrix GeneChip Human HG_U133 Plus 2.0	2.4e-38	fold change	-399
Study_85:Lung epithelial cells and alveolar macrophages in healthy smokers and non-smokers	GSE13931		Homo sapiens	66.9416	Small airway epithelial cells of healthy smokers _vs_ non-smokers	RNA expression	Affymetrix GeneChip Human HG_U133 Plus 2.0	0.0041	fold change	1.5
Study_86:Breast cancer samples transcriptional profiles to define subsets	E-MTAB-365		Homo sapiens	98.7147	Breast carcinoma - TP53 mutant _vs_ TP53 wildtype	RNA expression	Affymetrix GeneChip Human HG_U133 Plus 2.0	2.5e-09	fold change	-4.04	GENE	TP53	GENEMODE	Gene mutation
Study_87:Etoposide-resistant MCF7 (MCF7VP) and sensitive MCF7 gene expression profiles	GSE28413		Homo sapiens	98.5552	MCF-7 cell line cultured in etoposide - etoposide resistant _vs_ sensitive	RNA expression	Affymetrix GeneChip Human HG_U133 Plus 2.0	0.0014	fold change	-15.1
Study_88:Breast cancer biopsies before treatment with docetaxel - differential response expression profiles	GSE28796		Homo sapiens	99.0315	Breast cancer biopsy before docetaxel every 2wk x 4 cycles - non-response _vs_ complete response	RNA expression	Affymetrix GeneChip Human HG_U133 Plus 2.0	0.029	fold change	88
Study_89:Breast cancer prospective comparisons based on response to preoperative FEC treatment	GSE22093		Homo sapiens	98.8142	Breast tumors prior to FEC therapy with residual disease - ER- _vs_ ER+	RNA expression	Affymetrix GeneChip Human HG_U133A version [1 or 2]	0.0002	fold change	-4.35	GENE	ESR1	GENEMODE	Cell marker - negative
Study_89:Breast cancer prospective comparisons based on response to preoperative FEC treatment	GSE22093		Homo sapiens	98.2318	ER+ breast tumors prior to FEC therapy - residual disease _vs_ pathological complete response	RNA expression	Affymetrix GeneChip Human HG_U133A version [1 or 2]	0.0094	fold change	6.34	GENE	ESR1	GENEMODE	Cell marker - positive
Study_89:Breast cancer prospective comparisons based on response to preoperative FEC treatment	GSE22093		Homo sapiens	98.2318	Breast tumors prior to FEC therapy - residual disease _vs_ pathological complete response	RNA expression	Affymetrix GeneChip Human HG_U133A version [1 or 2]	0.0018	fold change	3.46
Study_90:MCF-10F breast epithelial cells in response to the xenoestrogen bisphenol A	GSE32158		Homo sapiens	99.3522	MCF-10F breast epithelial cells treated 2wk with 1uM bisphenol A _vs_ DMSO	RNA expression	Affymetrix GeneChip Human HG_U133 Plus 2.0	0.0069	fold change	271.1
Study_90:MCF-10F breast epithelial cells in response to the xenoestrogen bisphenol A	GSE32158		Homo sapiens	77.2977	MCF-10F breast epithelial cells treated 2wk with 10uM bisphenol A _vs_ DMSO	RNA expression	Affymetrix GeneChip Human HG_U133 Plus 2.0	0.0007	fold change	17.3
Study_91:MCF 7 breast cancer cells treated with 4-hydroxytamoxifen and siRNA against ESR1 or RAR-alpha	GSE26298		Homo sapiens	99.0315	MCF-7 cells + 24hr scrambled siRNA + 5d 100nM 4-hydroxytamoxifen _vs_ no 4-hydroxytamoxifen control	RNA expression	Affymetrix GeneChip Human HG_U133 Plus 2.0	0.0013	fold change	4.06
Study_91:MCF 7 breast cancer cells treated with 4-hydroxytamoxifen and siRNA against ESR1 or RAR-alpha	GSE26298		Homo sapiens	98.9531	MCF-7 cells + 24hr scrambled siRNA + 5d 500nM 4-hydroxytamoxifen _vs_ no 4-hydroxytamoxifen control	RNA expression	Affymetrix GeneChip Human HG_U133 Plus 2.0	0.0008	fold change	4.09
Study_92:LNCaP cell line expression with siRNA knockdown of COP1, ETV1, and/or c-JUN	GSE27914		Homo sapiens	98.9531	Prostate adenocarcinoma LNCaP cell line siRNA knockdown of COP1 _vs_ control siRNA	RNA expression	Affymetrix GeneChip Human HG_U133 Plus 2.0	2e-05	fold change	4.18	GENE	COPA	GENEMODE	small interfering RNA
Study_92:LNCaP cell line expression with siRNA knockdown of COP1, ETV1, and/or c-JUN	GSE27914		Homo sapiens	93.6733	Prostate adenocarcinoma LNCaP cell line siRNA knockdown of COP1 and ETV1 _vs_ control siRNA	RNA expression	Affymetrix GeneChip Human HG_U133 Plus 2.0	0.0017	fold change	2.25	GENE	COPA	GENEMODE	small interfering RNA
Study_92:LNCaP cell line expression with siRNA knockdown of COP1, ETV1, and/or c-JUN	GSE27914		Homo sapiens	93.6733	Prostate adenocarcinoma LNCaP cell line siRNA knockdown of COP1 and ETV1 _vs_ control siRNA	RNA expression	Affymetrix GeneChip Human HG_U133 Plus 2.0	0.0017	fold change	2.25	GENE	ETV1	GENEMODE	small interfering RNA
Study_92:LNCaP cell line expression with siRNA knockdown of COP1, ETV1, and/or c-JUN	GSE27914		Homo sapiens	92.2679	Prostate adenocarcinoma LNCaP cell line siRNA knockdown of COP1 and ETV1 _vs_ COP1 only	RNA expression	Affymetrix GeneChip Human HG_U133 Plus 2.0	0.0007	fold change	-1.86	GENE	COPA	GENEMODE	small interfering RNA
Study_92:LNCaP cell line expression with siRNA knockdown of COP1, ETV1, and/or c-JUN	GSE27914		Homo sapiens	92.2679	Prostate adenocarcinoma LNCaP cell line siRNA knockdown of COP1 and ETV1 _vs_ COP1 only	RNA expression	Affymetrix GeneChip Human HG_U133 Plus 2.0	0.0007	fold change	-1.86	GENE	ETV1	GENEMODE	small interfering RNA
Study_92:LNCaP cell line expression with siRNA knockdown of COP1, ETV1, and/or c-JUN	GSE27914		Homo sapiens	90.6355	Prostate adenocarcinoma LNCaP cell line siRNA knockdown of COP1, c-JUN and ETV1 _vs_ COP1 ETV1 only	RNA expression	Affymetrix GeneChip Human HG_U133 Plus 2.0	0.0015	fold change	-3.7	GENE	COPA	GENEMODE	small interfering RNA
Study_92:LNCaP cell line expression with siRNA knockdown of COP1, ETV1, and/or c-JUN	GSE27914		Homo sapiens	90.6355	Prostate adenocarcinoma LNCaP cell line siRNA knockdown of COP1, c-JUN and ETV1 _vs_ COP1 ETV1 only	RNA expression	Affymetrix GeneChip Human HG_U133 Plus 2.0	0.0015	fold change	-3.7	GENE	ETV1	GENEMODE	small interfering RNA
Study_92:LNCaP cell line expression with siRNA knockdown of COP1, ETV1, and/or c-JUN	GSE27914		Homo sapiens	90.6355	Prostate adenocarcinoma LNCaP cell line siRNA knockdown of COP1, c-JUN and ETV1 _vs_ COP1 ETV1 only	RNA expression	Affymetrix GeneChip Human HG_U133 Plus 2.0	0.0015	fold change	-3.7	GENE	JUN	GENEMODE	small interfering RNA
Study_92:LNCaP cell line expression with siRNA knockdown of COP1, ETV1, and/or c-JUN	GSE27914		Homo sapiens	89.7086	Prostate adenocarcinoma LNCaP cell line siRNA knockdown of COP1 and c-JUN _vs_ COP1 only	RNA expression	Affymetrix GeneChip Human HG_U133 Plus 2.0	0.0009	fold change	-3.46	GENE	COPA	GENEMODE	small interfering RNA
Study_92:LNCaP cell line expression with siRNA knockdown of COP1, ETV1, and/or c-JUN	GSE27914		Homo sapiens	89.7086	Prostate adenocarcinoma LNCaP cell line siRNA knockdown of COP1 and c-JUN _vs_ COP1 only	RNA expression	Affymetrix GeneChip Human HG_U133 Plus 2.0	0.0009	fold change	-3.46	GENE	JUN	GENEMODE	small interfering RNA
Study_92:LNCaP cell line expression with siRNA knockdown of COP1, ETV1, and/or c-JUN	GSE27914		Homo sapiens	87.9121	Prostate adenocarcinoma LNCaP cell line siRNA knockdown of COP1, c-JUN and ETV1 _vs_ COP1 c-JUN only	RNA expression	Affymetrix GeneChip Human HG_U133 Plus 2.0	0.0418	fold change	-1.98	GENE	COPA	GENEMODE	small interfering RNA
Study_92:LNCaP cell line expression with siRNA knockdown of COP1, ETV1, and/or c-JUN	GSE27914		Homo sapiens	87.9121	Prostate adenocarcinoma LNCaP cell line siRNA knockdown of COP1, c-JUN and ETV1 _vs_ COP1 c-JUN only	RNA expression	Affymetrix GeneChip Human HG_U133 Plus 2.0	0.0418	fold change	-1.98	GENE	ETV1	GENEMODE	small interfering RNA
Study_92:LNCaP cell line expression with siRNA knockdown of COP1, ETV1, and/or c-JUN	GSE27914		Homo sapiens	87.9121	Prostate adenocarcinoma LNCaP cell line siRNA knockdown of COP1, c-JUN and ETV1 _vs_ COP1 c-JUN only	RNA expression	Affymetrix GeneChip Human HG_U133 Plus 2.0	0.0418	fold change	-1.98	GENE	JUN	GENEMODE	small interfering RNA
Study_93:Terbutaline and GW9508 effects on TNF-alpha and IFN gamma stimulated HaCat cells	GSE20297		Homo sapiens	99.2713	HaCaT cells stimulated with TNF-a + IFN-g for 24hr + 5min terbutaline incubation _vs_ no incubation	RNA expression	Affymetrix GeneChip Human HG_U133 Plus 2.0	8.5e-06	fold change	5.77	GENE	IFNG	GENEMODE	Protein treatment
Study_93:Terbutaline and GW9508 effects on TNF-alpha and IFN gamma stimulated HaCat cells	GSE20297		Homo sapiens	99.2713	HaCaT cells stimulated with TNF-a + IFN-g for 24hr + 5min terbutaline incubation _vs_ no incubation	RNA expression	Affymetrix GeneChip Human HG_U133 Plus 2.0	8.5e-06	fold change	5.77	GENE	TNF	GENEMODE	Protein treatment
Study_93:Terbutaline and GW9508 effects on TNF-alpha and IFN gamma stimulated HaCat cells	GSE20297		Homo sapiens	56.8227	HaCaT cells stimulated with TNF-a + IFN-g for 24hr _vs_ unstimulated	RNA expression	Affymetrix GeneChip Human HG_U133 Plus 2.0	2.6e-05	fold change	-7.84	GENE	IFNG	GENEMODE	Protein treatment
Study_93:Terbutaline and GW9508 effects on TNF-alpha and IFN gamma stimulated HaCat cells	GSE20297		Homo sapiens	56.8227	HaCaT cells stimulated with TNF-a + IFN-g for 24hr _vs_ unstimulated	RNA expression	Affymetrix GeneChip Human HG_U133 Plus 2.0	2.6e-05	fold change	-7.84	GENE	TNF	GENEMODE	Protein treatment
Study_93:Terbutaline and GW9508 effects on TNF-alpha and IFN gamma stimulated HaCat cells	GSE20297		Homo sapiens	33.482	HaCaT cells stimulated with TNF-a + IFN-g for 24hr + 5min GW9508 incubation _vs_ no incubation	RNA expression	Affymetrix GeneChip Human HG_U133 Plus 2.0	0.012	fold change	-1.29	GENE	IFNG	GENEMODE	Protein treatment
Study_93:Terbutaline and GW9508 effects on TNF-alpha and IFN gamma stimulated HaCat cells	GSE20297		Homo sapiens	33.482	HaCaT cells stimulated with TNF-a + IFN-g for 24hr + 5min GW9508 incubation _vs_ no incubation	RNA expression	Affymetrix GeneChip Human HG_U133 Plus 2.0	0.012	fold change	-1.29	GENE	TNF	GENEMODE	Protein treatment
Study_94:Lungs of BAL/C mice sensitized with ovalbumin (OVA) and exposed to diesel exhaust particles (DEP)	GSE22357		Mus musculus	99.0275	Lungs of female BALBc mice with OVA sensitization + compressor DEP _vs_ + saline	RNA expression	Affymetrix GeneChip Mouse MG_430A 2.0	0.0359	fold change	7.85
Study_94:Lungs of BAL/C mice sensitized with ovalbumin (OVA) and exposed to diesel exhaust particles (DEP)	GSE22357		Mus musculus	99.2201	Lungs of female BALBc mice exposed to compressor DEP + OVA sensitization _vs_ not sensitized	RNA expression	Affymetrix GeneChip Mouse MG_430A 2.0	0.0005	fold change	9.25
Study_95:Macrophage cell line RAW 264.7 cells treated with beta-hematin or 4-hydroxy-2-nonenal	GSE13281		Mus musculus	99.1729	RAW 264.7 cells LPS-stimulated + 0.1mg/ml beta-hematin 24hr _vs_ LPS-stimutated control	RNA expression	Custom Mouse	1.9e-05	fold change	184.4
Study_95:Macrophage cell line RAW 264.7 cells treated with beta-hematin or 4-hydroxy-2-nonenal	GSE13281		Mus musculus	99.3108	RAW 264.7 cells LPS-stimulated + 0.05% latex beads/million cells 24hr _vs_ LPS-stimutated control	RNA expression	Custom Mouse	3.9e-06	fold change	197.4
Study_96:PURa overexpression in prostate cancer cells	GSE14464	The Johns Hopkins School of Medicine	Homo sapiens	99.2713	LNCaP cells overexpressing PURa _vs_ vector control	RNA expression	Affymetrix GeneChip Human HG_U133 Plus 2.0	0.0097	fold change	1.54
Study_97:Finite life span and immortal non-malignant human mammary epithelial cell lines	E-MEXP-1006		Homo sapiens	99.0099	Immortal non-malignant HMT3522 S1 HMECs - 5d post-seeding _vs_ 3d	RNA expression	Affymetrix GeneChip Human HG_U133A version [1 or 2]	0.029	fold change	5.24
Study_97:Finite life span and immortal non-malignant human mammary epithelial cell lines	E-MEXP-1006		Homo sapiens	99.0099	Immortal non-malignant HMT3522 S1 HMECs - 7d post-seeding _vs_ 3d	RNA expression	Affymetrix GeneChip Human HG_U133A version [1 or 2]	0.0384	fold change	11.3
Study_97:Finite life span and immortal non-malignant human mammary epithelial cell lines	E-MEXP-1006		Homo sapiens	89.7666	HMECs 7d post-seeding - immortal non-malignant HMT3522 S1 cells _vs_ finite life-span 184 cells	RNA expression	Affymetrix GeneChip Human HG_U133A version [1 or 2]	0.0433	fold change	9.7
Study_97:Finite life span and immortal non-malignant human mammary epithelial cell lines	E-MEXP-1006		Homo sapiens	78.4929	HMECs 5d post-seeding - immortal non-malignant HMT3522 S1 cells _vs_ finite life-span 184 cells	RNA expression	Affymetrix GeneChip Human HG_U133A version [1 or 2]	0.0311	fold change	6.4
Study_98:Reproductive tissue gene expression in female newborn mice exposed to prenatal DES	GSE1886	National Institutes of Natural Sciences	Mus musculus	98.6427	Uterus of newborn mice of mother treated GD10-18 with 67ug/kg/d diethylstilbestrol _vs_ vehicle	RNA expression	Affymetrix GeneChip Mouse MG_430A 2.0	0.0014	fold change	22.2
Study_98:Reproductive tissue gene expression in female newborn mice exposed to prenatal DES	GSE1886	National Institutes of Natural Sciences	Mus musculus	89.9329	Oviduct of newborn mice of mother treated GD10-18 with 67ug/kg/d diethylstilbestrol _vs_ vehicle	RNA expression	Affymetrix GeneChip Mouse MG_430A 2.0	0.0215	fold change	5.85
Study_99:Allergic response to ragweed in lung	GSE483	Children's National Medical Center	Mus musculus	99.1611	Lungs + ragweed pollen protein and alum, sacrificed 72h _vs_ PBS_GPL32,33,34	RNA expression	Affymetrix GeneChip Mouse MG_U74	0.0238	fold change	4.07
Study_99:Allergic response to ragweed in lung	GSE483	Children's National Medical Center	Mus musculus	94.9433	Lungs + ragweed pollen protein and alum, sacrificed 72h _vs_ PBS_GPL81,82,83	RNA expression	Affymetrix GeneChip Mouse MG_U74	0.0056	fold change	2.34
Study_100:Proliferative response to estrogen in cancer cells	GSE10618	Emory University School of Medicine	Homo sapiens	99.0354	MCF7 breast adenocarcinoma cells treated 24hr with 10nM estrogen _vs_ vehicle	RNA expression	Custom Human	0.0102	fold change	3.64
Study_100:Proliferative response to estrogen in cancer cells	GSE10618	Emory University School of Medicine	Homo sapiens	63.5687	MCF7 breast adenocarcinoma cells treated 4hr with 10nM estrogen _vs_ vehicle	RNA expression	Custom Human	0.0193	fold change	1.28
Study_101:Colon and lung cancer cell lines resistant or sensitive to hydroxychloroquine	GSE89288		Homo sapiens	98.2936	Colon cancer cells - HCT-15 hydroxychloroquine resistant _vs_ HCT-29 hydroxychloroquine sensitive	RNA expression	Affymetrix GeneChip Human Gene 1.0 ST Array [transcript (gene) version]	0.0002	fold change	-59.5
Study_102:Clear cell renal carcinoma Caki-2 cells overexpressing PBRM1	GSE76199		Homo sapiens	97.7995	Clear cell renal carcinoma Caki-2 cells with PBRM1 expression _vs_ empty vector	RNA expression	Illumina iGenome UCSC, hg19, March 6, 2013 RefSeq	1.7e-45	fold change	4.23901	GENE	PBRM1	GENEMODE	Gene overexpression
Study_103:Breast carcinoma SUM 159 cells treated with JQ1 and selected for resistance	GSE63582		Homo sapiens	97.4412	Breast carcinoma SUM 159 cells + 24hr 500nM JQ1 - JQ1-resistant _vs_ sensitive_GPL11154	RNA expression	Illumina iGenome UCSC, hg19, March 6, 2013 RefSeq	1.5e-41	fold change	-78.0764
Study_103:Breast carcinoma SUM 159 cells treated with JQ1 and selected for resistance	GSE63582		Homo sapiens	43.9279	Breast carcinoma SUM 159 + 12hr 500nM JQ1 _vs_ DMSO_GPL18573	RNA expression	Illumina iGenome UCSC, hg19, March 6, 2013 RefSeq	1.6e-61	fold change	3.76834
Study_103:Breast carcinoma SUM 159 cells treated with JQ1 and selected for resistance	GSE63582		Homo sapiens	26.7222	Breast carcinoma SUM 159 cells + 12hr DMSO - JQ1-resistant _vs_ sensitive_GPL18573	RNA expression	Illumina iGenome UCSC, hg19, March 6, 2013 RefSeq	1.4e-07	fold change	-1.95322
Study_104:Prostate cancer CWR-R1, LAPC-4, LNCaP and VCAP cells treated with Enzalutamide	GSE78201		Homo sapiens	98.3342	Prostate cancer VCaP cells - 10uM MDV3100 treated for 6mo (MDV3100-resistant) _vs_ DMSO control	RNA expression	Illumina HumanHT-12 V4.0 expression beadchip	0.0009	fold change	4.18e+118
Study_104:Prostate cancer CWR-R1, LAPC-4, LNCaP and VCAP cells treated with Enzalutamide	GSE78201		Homo sapiens	90.6997	Prostate cancer CWR-R1 cells - 10uM MDV3100 treated for 6mo (MDV3100-resistant) _vs_ DMSO control	RNA expression	Illumina HumanHT-12 V4.0 expression beadchip	0.0001	fold change	6.9e+93
Study_104:Prostate cancer CWR-R1, LAPC-4, LNCaP and VCAP cells treated with Enzalutamide	GSE78201		Homo sapiens	35.0255	Prostate cancer LNCaP cells - 10uM MDV3100 treated for 6mo (MDV3100-resistant) _vs_ DMSO control	RNA expression	Illumina HumanHT-12 V4.0 expression beadchip	0.0071	fold change	-2.39e+18
Study_105:Lung adenocarcinoma gefitinib-resistant (PC9/gef) and gefitinib-sensitive (PC9) cell lines	GSE60189		Homo sapiens	97.4621	Lung adenocarcinoma cell lines - gefitinib-resistant (PC9/gef) _vs_ gefitinib-sensitive (PC9)	RNA expression	Affymetrix GeneChip Human HG_U133 Plus 2.0	1.2e-06	fold change	-6
Study_106:Primary tracheal basal cell line with SOX2 expression treated with PI3K inhibitor (BKM120)	GSE59866		Homo sapiens	97.8818	Primary tracheal basal cell line - SOX2 expression + 2.5uM BMK120 for 36hr_vs_ SOX2 expression only	RNA expression	Illumina HumanHT-12 V4.0 expression beadchip	0.0072	fold change	-3.64	GENE	SOX2	GENEMODE	Gene overexpression
Study_107:MCF10A mammary epithelial cells with FRY shRNA	GSE35928		Homo sapiens	98.3981	MCF10A mammary epithelial cells with FRY shRNA _vs_ non-targeting shRNA	RNA expression	Affymetrix GeneChip Human HG_U133 Plus 2.0	0.0002	fold change	34.2	GENE	FRY	GENEMODE	small hairpin RNA
Study_108:Non-small cell lung carcinoma H1993 cells with BRMS1 and Twist1 shRNA	GSE62359		Homo sapiens	97.4336	Non-small cell lung carcinoma H1993 cells with BRMS1 and TWIST1 shRNA _vs_ BRMS1 shRNA	RNA expression	Illumina HumanHT-12 V4.0 expression beadchip	0.0007	fold change	69.2	GENE	TWIST1	GENEMODE	small hairpin RNA
Study_108:Non-small cell lung carcinoma H1993 cells with BRMS1 and Twist1 shRNA	GSE62359		Homo sapiens	97.4336	Non-small cell lung carcinoma H1993 cells with BRMS1 and TWIST1 shRNA _vs_ BRMS1 shRNA	RNA expression	Illumina HumanHT-12 V4.0 expression beadchip	0.0007	fold change	69.2	GENE	BRMS1	GENEMODE	small hairpin RNA
Study_108:Non-small cell lung carcinoma H1993 cells with BRMS1 and Twist1 shRNA	GSE62359		Homo sapiens	98.0623	Non-small cell lung carcinoma H1993 cells with BRMS1 shRNA _vs_ control shRNA	RNA expression	Illumina HumanHT-12 V4.0 expression beadchip	0.0056	fold change	-84.1	GENE	BRMS1	GENEMODE	small hairpin RNA
Study_108:Non-small cell lung carcinoma H1993 cells with BRMS1 and Twist1 shRNA	GSE62359		Homo sapiens	34.57	Non-small cell lung carcinoma H1993 cells with BRMS1 and TWIST1 shRNA _vs_ control shRNA	RNA expression	Illumina HumanHT-12 V4.0 expression beadchip	0.0421	fold change	-1.31	GENE	TWIST1	GENEMODE	small hairpin RNA
Study_108:Non-small cell lung carcinoma H1993 cells with BRMS1 and Twist1 shRNA	GSE62359		Homo sapiens	34.57	Non-small cell lung carcinoma H1993 cells with BRMS1 and TWIST1 shRNA _vs_ control shRNA	RNA expression	Illumina HumanHT-12 V4.0 expression beadchip	0.0421	fold change	-1.31	GENE	BRMS1	GENEMODE	small hairpin RNA
Study_109:Hepatocellular carcinoma Hep G2 cells treated with benzo(a)pyrene	GSE36242		Homo sapiens	97.7995	Hepatocellular carcinoma Hep G2 cells treated 24hr - 2uM benzo(a)pyrene _vs_ DMSO control	RNA expression	Illumina iGenome UCSC, hg19, March 6, 2013 RefSeq	5.4e-08	fold change	3.14339
Study_109:Hepatocellular carcinoma Hep G2 cells treated with benzo(a)pyrene	GSE36242		Homo sapiens	92.0607	Hepatocellular carcinoma Hep G2 cells treated 12hr - 2uM benzo(a)pyrene _vs_ DMSO control	RNA expression	Illumina iGenome UCSC, hg19, March 6, 2013 RefSeq	1.7e-10	fold change	3.50782
Study_110:Breast cancer cell lines with impaired motility induced by p63, Slug depletion or miR203 expression	GSE62568		Homo sapiens	98.2434	Breast ductal carcinoma MCFDCIS cells - miR203a expression 48hr (non-motile) _vs_ control (motile)	RNA expression	Illumina HumanHT-12 V4.0 expression beadchip	0.0172	fold change	17.9	GENE	MIR203	GENEMODE	Gene overexpression
Study_110:Breast cancer cell lines with impaired motility induced by p63, Slug depletion or miR203 expression	GSE62568		Homo sapiens	94.9956	Breast ductal carcinoma MCFDCIS cells - p63 siRNA 48hr (non-motile) _vs_ control (motile)	RNA expression	Illumina HumanHT-12 V4.0 expression beadchip	0.0005	fold change	9.15	GENE	TP63	GENEMODE	small interfering RNA
Study_110:Breast cancer cell lines with impaired motility induced by p63, Slug depletion or miR203 expression	GSE62568		Homo sapiens	54.9644	Breast ductal carcinoma MCFDCIS cells - Slug siRNA 48hr (non-motile) _vs_ control (motile)	RNA expression	Illumina HumanHT-12 V4.0 expression beadchip	0.0336	fold change	1.96	GENE	SNAI2	GENEMODE	small interfering RNA
Study_111:Breast cancer MCF-7 cells overexpressing Snail	GSE58252		Homo sapiens	98.0834	Breast adenocarcinoma MCF-7 cells overexpressing SNAIL _vs_ empty vector control	RNA expression	Affymetrix GeneChip Human HG_U133 Plus 2.0	0.0004	fold change	-325	GENE	SNAI1	GENEMODE	Gene overexpression
Study_112:Non-small cell lung cancer H3122 cells selected for resistance or sensitivity to crizotinib or X-376	GSE49508		Homo sapiens	97.8818	Non-small cell lung cancer H3122 cells with EML-ALK fusion resistant to X-376 _vs_ sensitive	RNA expression	Illumina HumanHT-12 V4.0 expression beadchip	0.0005	fold change	-8.24	GENE	ALK	GENEMODE	Gene fusion
Study_112:Non-small cell lung cancer H3122 cells selected for resistance or sensitivity to crizotinib or X-376	GSE49508		Homo sapiens	97.8818	Non-small cell lung cancer H3122 cells with EML-ALK fusion resistant to X-376 _vs_ sensitive	RNA expression	Illumina HumanHT-12 V4.0 expression beadchip	0.0005	fold change	-8.24	GENE	EML1	GENEMODE	Gene fusion
Study_113:Livers and inguinal adipose of diabetic Lepr[db/db] mice treated with rosiglitazone or S compound	GSE19896		Mus musculus	97.8857	Inguinal adipose of Lepr[db/db] diabetic mice fed 18d 28umol/kg/d S compound _vs_ vehicle	RNA expression	Agilent Mouse Whole Genome G4122A/G4122F	4.7e-09	fold change	-44.3	GENE	LEPR	GENEMODE	Gene mutation
Study_113:Livers and inguinal adipose of diabetic Lepr[db/db] mice treated with rosiglitazone or S compound	GSE19896		Mus musculus	97.8857	Inguinal adipose of Lepr[db/db] mice fed 18d 280umol/kg/d rosiglitazone _vs_ vehicle	RNA expression	Agilent Mouse Whole Genome G4122A/G4122F	2.2e-07	fold change	-38.7	GENE	LEPR	GENEMODE	Gene mutation
Study_113:Livers and inguinal adipose of diabetic Lepr[db/db] mice treated with rosiglitazone or S compound	GSE19896		Mus musculus	96.7623	Inguinal adipose of Lepr[db/db] mice fed 18d 84umol/kg/d rosiglitazone _vs_ vehicle	RNA expression	Agilent Mouse Whole Genome G4122A/G4122F	1.8e-08	fold change	-42.4	GENE	LEPR	GENEMODE	Gene mutation
Study_113:Livers and inguinal adipose of diabetic Lepr[db/db] mice treated with rosiglitazone or S compound	GSE19896		Mus musculus	96.1594	Inguinal adipose of Lepr[db/db] diabetic mice fed 18d 280umol/kg/d S compound _vs_ vehicle	RNA expression	Agilent Mouse Whole Genome G4122A/G4122F	1.2e-08	fold change	-45.1	GENE	LEPR	GENEMODE	Gene mutation
Study_113:Livers and inguinal adipose of diabetic Lepr[db/db] mice treated with rosiglitazone or S compound	GSE19896		Mus musculus	96.2594	Inguinal adipose of Lepr[db/db] mice fed 18d 28umol/kg/d rosiglitazone _vs_ vehicle	RNA expression	Agilent Mouse Whole Genome G4122A/G4122F	1.9e-07	fold change	-40	GENE	LEPR	GENEMODE	Gene mutation
Study_114:Liver cancer, keratinocyte and embryonic kidney cell lines with NF2, LATS2, YAP and TAZ knockdowns.	GSE49384		Homo sapiens	97.6543	Hepatocellular carcinoma HepG2 cells after 4d siRNA against NF2 + LATS2 + YAP + TAZ _vs_ NF2 + LATS	RNA expression	Affymetrix GeneChip Human Gene 1.0 ST Array [transcript (gene) version]	0.0305	fold change	5.7	GENE	NF2	GENEMODE	small interfering RNA
Study_114:Liver cancer, keratinocyte and embryonic kidney cell lines with NF2, LATS2, YAP and TAZ knockdowns.	GSE49384		Homo sapiens	97.6543	Hepatocellular carcinoma HepG2 cells after 4d siRNA against NF2 + LATS2 + YAP + TAZ _vs_ NF2 + LATS	RNA expression	Affymetrix GeneChip Human Gene 1.0 ST Array [transcript (gene) version]	0.0305	fold change	5.7	GENE	TAZ	GENEMODE	small interfering RNA
Study_114:Liver cancer, keratinocyte and embryonic kidney cell lines with NF2, LATS2, YAP and TAZ knockdowns.	GSE49384		Homo sapiens	97.6543	Hepatocellular carcinoma HepG2 cells after 4d siRNA against NF2 + LATS2 + YAP + TAZ _vs_ NF2 + LATS	RNA expression	Affymetrix GeneChip Human Gene 1.0 ST Array [transcript (gene) version]	0.0305	fold change	5.7	GENE	YAP1	GENEMODE	small interfering RNA
Study_114:Liver cancer, keratinocyte and embryonic kidney cell lines with NF2, LATS2, YAP and TAZ knockdowns.	GSE49384		Homo sapiens	97.6543	Hepatocellular carcinoma HepG2 cells after 4d siRNA against NF2 + LATS2 + YAP + TAZ _vs_ NF2 + LATS	RNA expression	Affymetrix GeneChip Human Gene 1.0 ST Array [transcript (gene) version]	0.0305	fold change	5.7	GENE	LATS2	GENEMODE	small interfering RNA
Study_114:Liver cancer, keratinocyte and embryonic kidney cell lines with NF2, LATS2, YAP and TAZ knockdowns.	GSE49384		Homo sapiens	30.056	Keratinocyte HaCaT cells after 4d siRNA against NF2 + LATS2 + YAP + TAZ _vs_ NF2 + LATS2	RNA expression	Affymetrix GeneChip Human Gene 1.0 ST Array [transcript (gene) version]	0.0278	fold change	1.63	GENE	NF2	GENEMODE	small interfering RNA
Study_114:Liver cancer, keratinocyte and embryonic kidney cell lines with NF2, LATS2, YAP and TAZ knockdowns.	GSE49384		Homo sapiens	30.056	Keratinocyte HaCaT cells after 4d siRNA against NF2 + LATS2 + YAP + TAZ _vs_ NF2 + LATS2	RNA expression	Affymetrix GeneChip Human Gene 1.0 ST Array [transcript (gene) version]	0.0278	fold change	1.63	GENE	TAZ	GENEMODE	small interfering RNA
Study_114:Liver cancer, keratinocyte and embryonic kidney cell lines with NF2, LATS2, YAP and TAZ knockdowns.	GSE49384		Homo sapiens	30.056	Keratinocyte HaCaT cells after 4d siRNA against NF2 + LATS2 + YAP + TAZ _vs_ NF2 + LATS2	RNA expression	Affymetrix GeneChip Human Gene 1.0 ST Array [transcript (gene) version]	0.0278	fold change	1.63	GENE	YAP1	GENEMODE	small interfering RNA
Study_114:Liver cancer, keratinocyte and embryonic kidney cell lines with NF2, LATS2, YAP and TAZ knockdowns.	GSE49384		Homo sapiens	30.056	Keratinocyte HaCaT cells after 4d siRNA against NF2 + LATS2 + YAP + TAZ _vs_ NF2 + LATS2	RNA expression	Affymetrix GeneChip Human Gene 1.0 ST Array [transcript (gene) version]	0.0278	fold change	1.63	GENE	LATS2	GENEMODE	small interfering RNA
Study_115:Epithelial acinar cell lines treated with 5-azadeoxycytidine and trichostatin	GSE25746		Homo sapiens	98.2415	HPAF1 epithelial acinar cell line 5uM 5-Aza dC treated 96hr then 300nmol/L TSA 24hr _vs_ untreated	RNA expression	Affymetrix GeneChip Human HG_U133 Plus 2.0	1e-05	fold change	53.8
Study_115:Epithelial acinar cell lines treated with 5-azadeoxycytidine and trichostatin	GSE25746		Homo sapiens	95.5676	HPAM1 epithelial acinar cell line 5uM 5-Aza dC treated 96hr then 300nmol/L TSA 24hr _vs_ untreated	RNA expression	Affymetrix GeneChip Human HG_U133 Plus 2.0	0.0007	fold change	14.7
Study_116:Immortalized human mammary epithelial cells expressing SNAIL	GSE40690		Homo sapiens	98.1528	hTERT immortalized HMECs 24hr in low-adherent condition - SNAIL1 transduced _vs_ not transduced	RNA expression	Illumina HumanHT-12 V4.0 expression beadchip	0.0241	fold change	-52.6	GENE	SNAI1	GENEMODE	Gene overexpression
Study_116:Immortalized human mammary epithelial cells expressing SNAIL	GSE40690		Homo sapiens	90.2364	hTERT immortalized HMECs - SNAIL1 transduced _vs_ not transduced	RNA expression	Illumina HumanHT-12 V4.0 expression beadchip	0.0357	fold change	-4.93	GENE	SNAI1	GENEMODE	Gene overexpression
Study_117:Hepatocellular carcinoma HepG2 cells treated with oxidants menadione, TBH, and hydrogen peroxide	GSE39291		Homo sapiens	98.1624	Hepatocellular carcinoma HepG2 cells + 24hr with 100uM menadione _vs_ 24hr controls	RNA expression	Affymetrix GeneChip Human HG_U133 Plus 2.0 PM set	0.0014	fold change	15.4
Study_117:Hepatocellular carcinoma HepG2 cells treated with oxidants menadione, TBH, and hydrogen peroxide	GSE39291		Homo sapiens	73.288	Hepatocellular carcinoma HepG2 cells + 8hr with 100uM menadione _vs_ 8hr controls	RNA expression	Affymetrix GeneChip Human HG_U133 Plus 2.0 PM set	0.0133	fold change	2.35
Study_117:Hepatocellular carcinoma HepG2 cells treated with oxidants menadione, TBH, and hydrogen peroxide	GSE39291		Homo sapiens	37.7958	Hepatocellular carcinoma HepG2 cells + 8hr 200uM tert-butylhydroperoxide _vs_ 8hr controls	RNA expression	Affymetrix GeneChip Human HG_U133 Plus 2.0 PM set	0.0067	fold change	1.53
Study_118:Breast cancer MDA-MB-231 1833 cells expressing HMGA2 shRNA or induced TET1 or HOXA9	GSE43740		Homo sapiens	98.1643	Breast cancer MDA-MB-231 1833 cells - induced HOXA9 overexpression _vs_ wildtype controls	RNA expression	Affymetrix GeneChip Human Gene 1.0 ST Array [transcript (gene) version]	0.0045	fold change	8.95	GENE	HOXA9	GENEMODE	conditional expression
Study_118:Breast cancer MDA-MB-231 1833 cells expressing HMGA2 shRNA or induced TET1 or HOXA9	GSE43740		Homo sapiens	85.803	Breast cancer MDA-MB-231 1833 cells - induced TET1 overexpression _vs_ wildtype controls	RNA expression	Affymetrix GeneChip Human Gene 1.0 ST Array [transcript (gene) version]	0.0038	fold change	4.23	GENE	TET1	GENEMODE	conditional expression
Study_119:Lung inflammatory response to poly-I:C double stranded RNA	GSE39304		Mus musculus	98.255	Lungs 6hr post saline control _vs_ saline control	RNA expression	Affymetrix GeneChip Mouse MG_430 2.0	0.0488	fold change	2.1
Study_119:Lung inflammatory response to poly-I:C double stranded RNA	GSE39304		Mus musculus	97.2176	Lungs 96hr post intranasal poly-I:C treatment _vs_ saline control	RNA expression	Affymetrix GeneChip Mouse MG_430 2.0	0.0107	fold change	3.37
Study_119:Lung inflammatory response to poly-I:C double stranded RNA	GSE39304		Mus musculus	95.5676	Lungs 7d post saline control _vs_ saline control	RNA expression	Affymetrix GeneChip Mouse MG_430 2.0	0.029	fold change	-2.68
Study_119:Lung inflammatory response to poly-I:C double stranded RNA	GSE39304		Mus musculus	94.9415	Lungs 72hr post intranasal poly-I:C treatment _vs_ saline control	RNA expression	Affymetrix GeneChip Mouse MG_430 2.0	0.0259	fold change	3.02
Study_119:Lung inflammatory response to poly-I:C double stranded RNA	GSE39304		Mus musculus	92.1778	Lungs 96hr post saline control _vs_ saline control	RNA expression	Affymetrix GeneChip Mouse MG_430 2.0	0.0457	fold change	-2.55
Study_119:Lung inflammatory response to poly-I:C double stranded RNA	GSE39304		Mus musculus	89.4935	Lungs 7d post intranasal poly-I:C treatment _vs_ saline control	RNA expression	Affymetrix GeneChip Mouse MG_430 2.0	0.0236	fold change	1.96
Study_120:Breast cancer T47D cells with shRNA knockdown of prolactin-induced protein (PIP)	GSE41894		Homo sapiens	98.1239	Breast cancer T47D cells 24hr doxocycline-induced PIP shRNA _vs_ uninduced	RNA expression	Illumina Human HT-12 (WG-6) v3.0 expression beadchip	0.0007	fold change	-2.68	GENE	PIP	GENEMODE	small hairpin RNA
Study_120:Breast cancer T47D cells with shRNA knockdown of prolactin-induced protein (PIP)	GSE41894		Homo sapiens	87.9848	Breast cancer T47D cells 48hr doxocycline-induced PIP shRNA _vs_ uninduced	RNA expression	Illumina Human HT-12 (WG-6) v3.0 expression beadchip	0.0064	fold change	2.2	GENE	PIP	GENEMODE	small hairpin RNA
Study_121:Diffuse large B-cell lymphoma Karpas422 cells treated in a timecourse with EZH2 inhibitor EI1	GSE41315		Homo sapiens	97.6162	Diffuse large B-cell lymphoma Karpas422 cells + 5uM EZH2-inhibitor EI1 for 6d _vs_ 1d	RNA expression	Affymetrix GeneChip Human HG_U133 Plus 2.0	0.0005	fold change	18.6
Study_121:Diffuse large B-cell lymphoma Karpas422 cells treated in a timecourse with EZH2 inhibitor EI1	GSE41315		Homo sapiens	98.0834	Diffuse large B-cell lymphoma Karpas422 cells + 5uM EZH2-inhibitor EI1 for 6d _vs_ 2d	RNA expression	Affymetrix GeneChip Human HG_U133 Plus 2.0	0.001	fold change	10.9
Study_121:Diffuse large B-cell lymphoma Karpas422 cells treated in a timecourse with EZH2 inhibitor EI1	GSE41315		Homo sapiens	96.7717	Diffuse large B-cell lymphoma Karpas422 cells + 6d 5uM EZH2-inhibitor EI1 _vs_ 6d DMSO controls	RNA expression	Affymetrix GeneChip Human HG_U133 Plus 2.0	0.0017	fold change	18.5
Study_121:Diffuse large B-cell lymphoma Karpas422 cells treated in a timecourse with EZH2 inhibitor EI1	GSE41315		Homo sapiens	26.2637	Diffuse large B-cell lymphoma Karpas422 cells + 3d 5uM EZH2-inhibitor EI1 _vs_ 3d DMSO controls	RNA expression	Affymetrix GeneChip Human HG_U133 Plus 2.0	0.0342	fold change	1.31
Study_121:Diffuse large B-cell lymphoma Karpas422 cells treated in a timecourse with EZH2 inhibitor EI1	GSE41315		Homo sapiens	24.776	Diffuse large B-cell lymphoma Karpas422 cells + 5uM EZH2-inhibitor EI1 for 3d _vs_ 1d	RNA expression	Affymetrix GeneChip Human HG_U133 Plus 2.0	0.0325	fold change	1.27
Study_122:Lung gene expression of wildtype and RORA-null mice exposed to room air or cigarette smoke	GSE33512		Mus musculus	97.5972	Lungs of 12wk old wildtype male mice exposed 5d/wk for 4mo to cigarette smoke _vs_ room air	RNA expression	Agilent Mouse Whole Genome G4122A/G4122F	0.0003	fold change	-5.76
Study_123:Ovarian clear cell carcinoma RMG2 cell line with HNF1b shRNA knockdown	GSE37290		Homo sapiens	97.7727	Ovarian clear cell carcinoma RMG2 cell line - HNF1B shRNA 1 _vs_ control shRNA	RNA expression	Affymetrix GeneChip Human HG_U133 Plus 2.0	2.2e-14	fold change	37.5	GENE	HNF1B	GENEMODE	small hairpin RNA
Study_123:Ovarian clear cell carcinoma RMG2 cell line with HNF1b shRNA knockdown	GSE37290		Homo sapiens	51.1054	Ovarian clear cell carcinoma RMG2 cell line - HNF1B shRNA 2 _vs_ control shRNA	RNA expression	Affymetrix GeneChip Human HG_U133 Plus 2.0	8.2e-05	fold change	4.07	GENE	HNF1B	GENEMODE	small hairpin RNA
Study_124:Lungs of Nrf2 knockout and wildtype mice exposed to hyperoxic or normoxic condition	GSE29632		Mus musculus	98.1585	Lungs of P4 mice exposed to normoxic condition - Nrf2 knockout _vs_ wildtype	RNA expression	Affymetrix GeneChip Mouse MG_430 2.0	0.0026	fold change	-3.46	GENE	NFE2L2	GENEMODE	Irreversible gene knockout
Study_125:Breast tumors that recurred in young women - expression profiles	GSE30682		Homo sapiens	97.5991	Primary breast tumor <66Gy radiation therapy - recurrence _vs_ no recurrence	RNA expression	Illumina Human HT-12 (WG-6) v3.0 expression beadchip	0.0473	fold change	1.38
Study_126:Keratinocyte expression with EXOSC9 or EXOSC9+GRHL3 knockdown	GSE37637		Homo sapiens	97.7727	Keratinocytes + EXOSC9 shRNA + GRHL3 siRNA _vs_ control shRNA + control siRNA	RNA expression	Affymetrix GeneChip Human HG_U133 Plus 2.0	0.0161	fold change	-3.34	GENE	EXOSC9	GENEMODE	small hairpin RNA
Study_126:Keratinocyte expression with EXOSC9 or EXOSC9+GRHL3 knockdown	GSE37637		Homo sapiens	97.7727	Keratinocytes + EXOSC9 shRNA + GRHL3 siRNA _vs_ control shRNA + control siRNA	RNA expression	Affymetrix GeneChip Human HG_U133 Plus 2.0	0.0161	fold change	-3.34	GENE	GRHL3	GENEMODE	small interfering RNA
Study_127:Ovarian cancer cells responses to overexpressing Rab25 and treatment with different growth factors	GSE28299		Homo sapiens	97.6562	pA2780 ovarian cancer cells expressing Rab25 serum starved 8hr + 5% FBS 8hr _vs_ serum starved	RNA expression	Affymetrix GeneChip Human HG_U133A version [1 or 2]	0.005	fold change	26	GENE	RAB25	GENEMODE	Gene knockout
Study_128:Cystic fibrosis bronchial epithelial cells challenged with Pseudomonas aeruginosa	GSE30439		Homo sapiens	97.6162	Cystic fibrosis bronchial cell line P. aeruginosa exposed - overexpressing CFTR-dF508 _vs_ CFTR-WT	RNA expression	Affymetrix GeneChip Human HG_U133 Plus 2.0	3.6e-05	fold change	6	GENE	CFTR	GENEMODE	Gene mutation
Study_128:Cystic fibrosis bronchial epithelial cells challenged with Pseudomonas aeruginosa	GSE30439		Homo sapiens	97.6162	Cystic fibrosis bronchial cell line P. aeruginosa exposed - overexpressing CFTR-dF508 _vs_ CFTR-WT	RNA expression	Affymetrix GeneChip Human HG_U133 Plus 2.0	3.6e-05	fold change	6	GENE	CFTR	GENEMODE	Gene overexpression
Study_128:Cystic fibrosis bronchial epithelial cells challenged with Pseudomonas aeruginosa	GSE30439		Homo sapiens	96.1649	Cystic fibrosis bronchial cell line overexpressing CFTR-dF508 _vs_ CFTR-WT	RNA expression	Affymetrix GeneChip Human HG_U133 Plus 2.0	0.0018	fold change	4.92	GENE	CFTR	GENEMODE	Gene overexpression
Study_128:Cystic fibrosis bronchial epithelial cells challenged with Pseudomonas aeruginosa	GSE30439		Homo sapiens	96.1649	Cystic fibrosis bronchial cell line overexpressing CFTR-dF508 _vs_ CFTR-WT	RNA expression	Affymetrix GeneChip Human HG_U133 Plus 2.0	0.0018	fold change	4.92	GENE	CFTR	GENEMODE	Gene mutation
Study_129:Breast cancer genomic predictors of response to neoadjuvant taxane-anthracycline chemotherapy	GSE25066		Homo sapiens	98.2318	Breast cancer biopsy of newly diagnosed patient given neoadjuvant Taxotere - outcome RD _vs_ pCR	RNA expression	Affymetrix GeneChip Human HG_U133A version [1 or 2]	0.0366	fold change	2.46
Study_130:Primary, metastatic and recurring breast cancers with ER, PR, HER2 status and molecular subtypes	GSE3165		Homo sapiens	97.5305	Primary breast tumors from patients treated with tamoxifen _vs_ untreated controls_GPL1390	RNA expression	Agilent Human 1A V2 G4110B	0.0013	fold change	3.59
Study_131:MDA-MB-231 breast adenocarcinoma cells depleted of Pin1 and p53	GSE26262		Homo sapiens	97.8474	MDA-MB-231 breast adenocarcinoma cells transfected with siRNA targeting Pin1 _vs_ control siRNA	RNA expression	Affymetrix GeneChip Human HG_U133A version [1 or 2]	0.0348	fold change	5.94	GENE	PIN1	GENEMODE	small interfering RNA
Study_131:MDA-MB-231 breast adenocarcinoma cells depleted of Pin1 and p53	GSE26262		Homo sapiens	91.7431	MDA-MB-231 breast adenocarcinoma cells transfected with siRNA targeting p53 _vs_ control siRNA	RNA expression	Affymetrix GeneChip Human HG_U133A version [1 or 2]	0.01	fold change	4.11	GENE	TP53	GENEMODE	small interfering RNA
Study_132:Estrogen receptor silencing by siRNA in MCF7 breast cancer cells	GSE27473		Homo sapiens	97.9278	MCF7 breast cancer cells with estrogen receptor alpha siRNA _vs_ control	RNA expression	Affymetrix GeneChip Human HG_U133 Plus 2.0	7e-05	fold change	-228	GENE	ESR1	GENEMODE	small interfering RNA
Study_133:Response to neoadjuvant chemo (5-FU, epirubicin, cyclophosphamide) and resection in breast cancer	GSE4779		Homo sapiens	97.5248	Pretreatment breast cancer ERpos - pathological response to therapy not complete _vs_ complete	RNA expression	Affymetrix GeneChip Human X3P	0.0223	fold change	2.34	GENE	ESR1	GENEMODE	Cell marker - positive
Study_133:Response to neoadjuvant chemo (5-FU, epirubicin, cyclophosphamide) and resection in breast cancer	GSE4779		Homo sapiens	93.1151	Pretreatment breast cancer T2 - pathological response to therapy not complete _vs_ complete	RNA expression	Affymetrix GeneChip Human X3P	0.0353	fold change	1.77
Study_134:Lung expression profiling in irradiated mice treated with (S)-FTY-phosphonate, SEW-2871, and FTY-720	GSE25295		Mus musculus	97.4051	Lung from mice treated with SEW-2871 + 25Gy radiation_vs_ SEW-2871 only	RNA expression	Affymetrix GeneChip Mouse MG_430 2.0	0.0086	fold change	3.59
Study_134:Lung expression profiling in irradiated mice treated with (S)-FTY-phosphonate, SEW-2871, and FTY-720	GSE25295		Mus musculus	98.1585	Lung from mice treated with SEW-2871 + 25Gy radiation_vs_ radiation only	RNA expression	Affymetrix GeneChip Mouse MG_430 2.0	0.0197	fold change	3.72
Study_135:Liver gene expression in hepatocellular carcinoma patients	GSE14520		Homo sapiens	97.4659	Liver tumors of HCC patients - AFP >300ng/mL + high risk metastasis signature _vs_ low risk_GPL571	RNA expression	Affymetrix GeneChip Human HG_U133A version [1 or 2]	0.0046	fold change	9.38
Study_135:Liver gene expression in hepatocellular carcinoma patients	GSE14520		Homo sapiens	83.1947	Liver tumors of HCC patients - AFP >300ng/mL + high risk metastasis signature _vs_ low risk_GPL3921	RNA expression	Affymetrix GeneChip Human HG_U133A version [1 or 2]	0.0001	fold change	3.09
Study_136:Lung tumor gene expression profiles in an HIF2a-deficient background	GSE22575		Mus musculus	97.6963	Lung tumors of Kras G12D-expressing mice - induced deletion of HIF2a _vs_ HIF2a heterozygote	RNA expression	Affymetrix GeneChip Mouse MG_430A 2.0	0.028	fold change	-6.57	GENE	EPAS1	GENEMODE	Conditional gene knockout
Study_136:Lung tumor gene expression profiles in an HIF2a-deficient background	GSE22575		Mus musculus	97.6963	Lung tumors of Kras G12D-expressing mice - induced deletion of HIF2a _vs_ HIF2a heterozygote	RNA expression	Affymetrix GeneChip Mouse MG_430A 2.0	0.028	fold change	-6.57	GENE	KRAS	GENEMODE	Hypermorphic mutation
Study_137:Effect of culture system (3D versus 2D) on human cancer cell gene expression	GSE17347		Homo sapiens	97.54	A459 hypotriploid lung carcinoma cells grown in culture - 3D matrigel system _vs_ 2D	RNA expression	Affymetrix GeneChip Human HG_U133 Plus 2.0	1.4e-05	fold change	7.53
Study_137:Effect of culture system (3D versus 2D) on human cancer cell gene expression	GSE17347		Homo sapiens	47.547	UT-15 p53 deficient squamous cell carcinoma cells grown in culture - 3D matrigel system _vs_ 2D	RNA expression	Affymetrix GeneChip Human HG_U133 Plus 2.0	0.004	fold change	-1.64
Study_138:Effects of demethylation on lung cancer cell lines	GSE14315		Homo sapiens	97.54	SW2 small cell lung cancer + 5-aza-2-deoxycitidine + trichostatin A _vs_ untreated	RNA expression	Affymetrix GeneChip Human HG_U133 Plus 2.0	0.0013	fold change	4.66
Study_138:Effects of demethylation on lung cancer cell lines	GSE14315		Homo sapiens	81.4465	A549 adenosquamous carcinoma lung cancer + 5-aza-2-deoxycitidine + trichostatin A _vs_ untreated	RNA expression	Affymetrix GeneChip Human HG_U133 Plus 2.0	0.009	fold change	-4.05
Study_138:Effects of demethylation on lung cancer cell lines	GSE14315		Homo sapiens	31.785	H460 large cell carcinoma lung cancer + 5-aza-2-deoxycitidine + trichostatin A _vs_ untreated	RNA expression	Affymetrix GeneChip Human HG_U133 Plus 2.0	0.0016	fold change	-1.68
Study_138:Effects of demethylation on lung cancer cell lines	GSE14315		Homo sapiens	31.2756	U1752 squamous cell carcinoma lung cancer + 5-aza-2-deoxycitidine + trichostatin A _vs_ untreated	RNA expression	Affymetrix GeneChip Human HG_U133 Plus 2.0	0.0461	fold change	-1.3
Study_139:Breast cancer biopsies with associated TP53 status, hormone status, and clinical findings	GSE3494	Genome Institute of Singapore	Homo sapiens	97.7689	Breast cancer biopsies with TP53 mutation _vs_ wildtype	RNA expression	Affymetrix GeneChip Human HG_U133 Set	5.2e-06	fold change	-2.52	GENE	TP53	GENEMODE	Gene mutation
Study_140:Broad Connectivity Map (CMAP 2.0) compound database	GSE5258	Broad Institute	Homo sapiens	97.6562	PC3 cells + ciclosporin, 3.4uM _vs_ DMSO vehicle	RNA expression	Affymetrix GeneChip Human HG_U133A version [1 or 2]	1.4e-05	fold change	2.68
Study_140:Broad Connectivity Map (CMAP 2.0) compound database	GSE5258	Broad Institute	Homo sapiens	97.8474	PC3 cells + dydrogesterone, 12.8uM _vs_ DMSO vehicle	RNA expression	Affymetrix GeneChip Human HG_U133A version [1 or 2]	0.0019	fold change	1.44
Study_140:Broad Connectivity Map (CMAP 2.0) compound database	GSE5258	Broad Institute	Homo sapiens	97.2763	PC3 cells + nadide, 6uM _vs_ DMSO vehicle	RNA expression	Affymetrix GeneChip Human HG_U133A version [1 or 2]	0.0032	fold change	1.84
Study_140:Broad Connectivity Map (CMAP 2.0) compound database	GSE5258	Broad Institute	Homo sapiens	96.7118	PC3 cells + salsolinol, 15.4uM _vs_ DMSO vehicle	RNA expression	Affymetrix GeneChip Human HG_U133A version [1 or 2]	0.0009	fold change	1.55
Study_140:Broad Connectivity Map (CMAP 2.0) compound database	GSE5258	Broad Institute	Homo sapiens	97.2763	PC3 cells + trifluoperazine, 8.4uM _vs_ DMSO vehicle	RNA expression	Affymetrix GeneChip Human HG_U133A version [1 or 2]	0.0002	fold change	2.1
Study_140:Broad Connectivity Map (CMAP 2.0) compound database	GSE5258	Broad Institute	Homo sapiens	95.7854	PC3 cells + abamectin, 4.8uM _vs_ DMSO vehicle	RNA expression	Affymetrix GeneChip Human HG_U133A version [1 or 2]	0.0255	fold change	1.44
Study_140:Broad Connectivity Map (CMAP 2.0) compound database	GSE5258	Broad Institute	Homo sapiens	95.6023	PC3 cells + estradiol, 14.6uM _vs_ DMSO vehicle	RNA expression	Affymetrix GeneChip Human HG_U133A version [1 or 2]	0.0237	fold change	1.39
Study_140:Broad Connectivity Map (CMAP 2.0) compound database	GSE5258	Broad Institute	Homo sapiens	95.057	PC3 cells + dobutamine, 11.8uM _vs_ DMSO vehicle	RNA expression	Affymetrix GeneChip Human HG_U133A version [1 or 2]	0.0043	fold change	2.18
Study_140:Broad Connectivity Map (CMAP 2.0) compound database	GSE5258	Broad Institute	Homo sapiens	95.057	PC3 cells + oxetacaine, 8.6uM _vs_ DMSO vehicle	RNA expression	Affymetrix GeneChip Human HG_U133A version [1 or 2]	0.0003	fold change	1.74
Study_140:Broad Connectivity Map (CMAP 2.0) compound database	GSE5258	Broad Institute	Homo sapiens	93.8086	PC3 cells + procyclidine, 12.4uM _vs_ DMSO vehicle	RNA expression	Affymetrix GeneChip Human HG_U133A version [1 or 2]	0.0015	fold change	1.47
Study_140:Broad Connectivity Map (CMAP 2.0) compound database	GSE5258	Broad Institute	Homo sapiens	93.2836	PC3 cells + cyclobenzaprine, 12.8uM _vs_ DMSO vehicle	RNA expression	Affymetrix GeneChip Human HG_U133A version [1 or 2]	0.0012	fold change	1.5
Study_140:Broad Connectivity Map (CMAP 2.0) compound database	GSE5258	Broad Institute	Homo sapiens	93.1099	PC3 cells + zardaverine, 15uM _vs_ DMSO vehicle	RNA expression	Affymetrix GeneChip Human HG_U133A version [1 or 2]	0.0197	fold change	1.65
Study_140:Broad Connectivity Map (CMAP 2.0) compound database	GSE5258	Broad Institute	Homo sapiens	91.0747	PC3 cells + tetrandrine, 6.4uM _vs_ DMSO vehicle	RNA expression	Affymetrix GeneChip Human HG_U133A version [1 or 2]	0.0009	fold change	1.79
Study_140:Broad Connectivity Map (CMAP 2.0) compound database	GSE5258	Broad Institute	Homo sapiens	89.9281	PC3 cells + fenoterol, 10.4uM _vs_ DMSO vehicle	RNA expression	Affymetrix GeneChip Human HG_U133A version [1 or 2]	0.0002	fold change	2.21
Study_140:Broad Connectivity Map (CMAP 2.0) compound database	GSE5258	Broad Institute	Homo sapiens	89.9281	PC3 cells + isoetarine, 12uM _vs_ DMSO vehicle	RNA expression	Affymetrix GeneChip Human HG_U133A version [1 or 2]	0.0011	fold change	1.75
Study_140:Broad Connectivity Map (CMAP 2.0) compound database	GSE5258	Broad Institute	Homo sapiens	89.6057	PC3 cells + methotrexate, 8.8uM _vs_ DMSO vehicle	RNA expression	Affymetrix GeneChip Human HG_U133A version [1 or 2]	0.0084	fold change	1.91
Study_140:Broad Connectivity Map (CMAP 2.0) compound database	GSE5258	Broad Institute	Homo sapiens	89.4454	PC3 cells + norcyclobenzaprine, 15.4uM _vs_ DMSO vehicle	RNA expression	Affymetrix GeneChip Human HG_U133A version [1 or 2]	0.0117	fold change	1.79
Study_140:Broad Connectivity Map (CMAP 2.0) compound database	GSE5258	Broad Institute	Homo sapiens	90.0901	PC3 cells + saquinavir, 5.2uM _vs_ DMSO vehicle	RNA expression	Affymetrix GeneChip Human HG_U133A version [1 or 2]	0.001	fold change	1.42
Study_140:Broad Connectivity Map (CMAP 2.0) compound database	GSE5258	Broad Institute	Homo sapiens	89.4454	MCF7 cells + ciclosporin, 3.4uM _vs_ DMSO vehicle	RNA expression	Affymetrix GeneChip Human HG_U133A version [1 or 2]	1.9e-06	fold change	2.62
Study_140:Broad Connectivity Map (CMAP 2.0) compound database	GSE5258	Broad Institute	Homo sapiens	88.6525	PC3 cells + carbachol, 21.8uM _vs_ DMSO vehicle	RNA expression	Affymetrix GeneChip Human HG_U133A version [1 or 2]	0.0047	fold change	1.47
Study_140:Broad Connectivity Map (CMAP 2.0) compound database	GSE5258	Broad Institute	Homo sapiens	89.2857	PC3 cells + corbadrine, 21.8uM _vs_ DMSO vehicle	RNA expression	Affymetrix GeneChip Human HG_U133A version [1 or 2]	0.0054	fold change	1.72
Study_140:Broad Connectivity Map (CMAP 2.0) compound database	GSE5258	Broad Institute	Homo sapiens	88.968	MCF7 cells + fluorometholone, 10.6uM _vs_ DMSO vehicle	RNA expression	Affymetrix GeneChip Human HG_U133A version [1 or 2]	0.0001	fold change	-1.78
Study_140:Broad Connectivity Map (CMAP 2.0) compound database	GSE5258	Broad Institute	Homo sapiens	88.0282	PC3 cells + finasteride, 10.8uM _vs_ DMSO vehicle	RNA expression	Affymetrix GeneChip Human HG_U133A version [1 or 2]	0.0004	fold change	1.43
Study_140:Broad Connectivity Map (CMAP 2.0) compound database	GSE5258	Broad Institute	Homo sapiens	87.5657	PC3 cells + isoconazole, 9.6uM _vs_ DMSO vehicle	RNA expression	Affymetrix GeneChip Human HG_U133A version [1 or 2]	0.0004	fold change	1.74
Study_140:Broad Connectivity Map (CMAP 2.0) compound database	GSE5258	Broad Institute	Homo sapiens	88.3392	PC3 cells + lidoflazine, 8.2uM _vs_ DMSO vehicle	RNA expression	Affymetrix GeneChip Human HG_U133A version [1 or 2]	0.0009	fold change	1.43
Study_140:Broad Connectivity Map (CMAP 2.0) compound database	GSE5258	Broad Institute	Homo sapiens	88.1834	PC3 cells + piperacetazine, 9.8uM _vs_ DMSO vehicle	RNA expression	Affymetrix GeneChip Human HG_U133A version [1 or 2]	0.0034	fold change	1.54
Study_140:Broad Connectivity Map (CMAP 2.0) compound database	GSE5258	Broad Institute	Homo sapiens	86.9565	PC3 cells + chlorpromazine, 11.2uM _vs_ DMSO vehicle	RNA expression	Affymetrix GeneChip Human HG_U133A version [1 or 2]	0.0025	fold change	2.36
Study_140:Broad Connectivity Map (CMAP 2.0) compound database	GSE5258	Broad Institute	Homo sapiens	87.108	PC3 cells + gabapentin, 23.4uM _vs_ DMSO vehicle	RNA expression	Affymetrix GeneChip Human HG_U133A version [1 or 2]	0.0356	fold change	1.39
Study_140:Broad Connectivity Map (CMAP 2.0) compound database	GSE5258	Broad Institute	Homo sapiens	87.4126	PC3 cells + ketoconazole, 7.6uM _vs_ DMSO vehicle	RNA expression	Affymetrix GeneChip Human HG_U133A version [1 or 2]	0.0268	fold change	1.33
Study_140:Broad Connectivity Map (CMAP 2.0) compound database	GSE5258	Broad Institute	Homo sapiens	87.26	PC3 cells + prenylamine, 9.6uM _vs_ DMSO vehicle	RNA expression	Affymetrix GeneChip Human HG_U133A version [1 or 2]	0.0007	fold change	2.6
Study_140:Broad Connectivity Map (CMAP 2.0) compound database	GSE5258	Broad Institute	Homo sapiens	86.9565	PC3 cells + spiperone, 10.2uM _vs_ DMSO vehicle	RNA expression	Affymetrix GeneChip Human HG_U133A version [1 or 2]	1.9e-06	fold change	3.63
Study_140:Broad Connectivity Map (CMAP 2.0) compound database	GSE5258	Broad Institute	Homo sapiens	86.2069	PC3 cells + danazol, 11.8uM _vs_ DMSO vehicle	RNA expression	Affymetrix GeneChip Human HG_U133A version [1 or 2]	0.0167	fold change	1.37
Study_140:Broad Connectivity Map (CMAP 2.0) compound database	GSE5258	Broad Institute	Homo sapiens	85.9107	MCF7 cells + protriptyline, 13.4uM _vs_ DMSO vehicle	RNA expression	Affymetrix GeneChip Human HG_U133A version [1 or 2]	7e-05	fold change	1.91
Study_140:Broad Connectivity Map (CMAP 2.0) compound database	GSE5258	Broad Institute	Homo sapiens	86.2069	PC3 cells + trimipramine, 9.8uM _vs_ DMSO vehicle	RNA expression	Affymetrix GeneChip Human HG_U133A version [1 or 2]	0.0008	fold change	1.9
Study_140:Broad Connectivity Map (CMAP 2.0) compound database	GSE5258	Broad Institute	Homo sapiens	84.8896	PC3 cells + flavoxate, 9.4uM _vs_ DMSO vehicle	RNA expression	Affymetrix GeneChip Human HG_U133A version [1 or 2]	0.0219	fold change	-1.3
Study_140:Broad Connectivity Map (CMAP 2.0) compound database	GSE5258	Broad Institute	Homo sapiens	85.1789	MCF7 cells + clotrimazole, 11.6uM _vs_ DMSO vehicle	RNA expression	Affymetrix GeneChip Human HG_U133A version [1 or 2]	0.0011	fold change	1.77
Study_140:Broad Connectivity Map (CMAP 2.0) compound database	GSE5258	Broad Institute	Homo sapiens	83.7521	PC3 cells + thioridazine, 9.8uM _vs_ DMSO vehicle	RNA expression	Affymetrix GeneChip Human HG_U133A version [1 or 2]	1.1e-05	fold change	2.36
Study_140:Broad Connectivity Map (CMAP 2.0) compound database	GSE5258	Broad Institute	Homo sapiens	82.5083	PC3 cells + bepridil, 10uM _vs_ DMSO vehicle	RNA expression	Affymetrix GeneChip Human HG_U133A version [1 or 2]	0.0023	fold change	1.7
Study_140:Broad Connectivity Map (CMAP 2.0) compound database	GSE5258	Broad Institute	Homo sapiens	82.9187	PC3 cells + geldanamycin, 1uM _vs_ DMSO vehicle	RNA expression	Affymetrix GeneChip Human HG_U133A version [1 or 2]	4.1e-05	fold change	2.17
Study_140:Broad Connectivity Map (CMAP 2.0) compound database	GSE5258	Broad Institute	Homo sapiens	83.1947	PC3 cells + orciprenaline, 7.6uM _vs_ DMSO vehicle	RNA expression	Affymetrix GeneChip Human HG_U133A version [1 or 2]	0.0003	fold change	1.75
Study_140:Broad Connectivity Map (CMAP 2.0) compound database	GSE5258	Broad Institute	Homo sapiens	82.2368	PC3 cells + dinoprost, 8.4uM _vs_ DMSO vehicle	RNA expression	Affymetrix GeneChip Human HG_U133A version [1 or 2]	0.0451	fold change	1.47
Study_140:Broad Connectivity Map (CMAP 2.0) compound database	GSE5258	Broad Institute	Homo sapiens	81.5661	PC3 cells + epiandrosterone, 13.8uM _vs_ DMSO vehicle	RNA expression	Affymetrix GeneChip Human HG_U133A version [1 or 2]	0.0319	fold change	1.32
Study_140:Broad Connectivity Map (CMAP 2.0) compound database	GSE5258	Broad Institute	Homo sapiens	81.1688	PC3 cells + 0173570-0000, 1uM _vs_ DMSO vehicle	RNA expression	Affymetrix GeneChip Human HG_U133A version [1 or 2]	0.0053	fold change	1.45
Study_140:Broad Connectivity Map (CMAP 2.0) compound database	GSE5258	Broad Institute	Homo sapiens	80.9061	PC3 cells + equilin, 15uM _vs_ DMSO vehicle	RNA expression	Affymetrix GeneChip Human HG_U133A version [1 or 2]	0.0028	fold change	1.22
Study_140:Broad Connectivity Map (CMAP 2.0) compound database	GSE5258	Broad Institute	Homo sapiens	81.1688	PC3 cells + perphenazine, 10uM _vs_ DMSO vehicle	RNA expression	Affymetrix GeneChip Human HG_U133A version [1 or 2]	0.0014	fold change	1.75
Study_140:Broad Connectivity Map (CMAP 2.0) compound database	GSE5258	Broad Institute	Homo sapiens	79.4913	PC3 cells + quinisocaine, 13uM _vs_ DMSO vehicle	RNA expression	Affymetrix GeneChip Human HG_U133A version [1 or 2]	0.0447	fold change	1.47
Study_140:Broad Connectivity Map (CMAP 2.0) compound database	GSE5258	Broad Institute	Homo sapiens	80.2568	PC3 cells + salbutamol, 16.8uM _vs_ DMSO vehicle	RNA expression	Affymetrix GeneChip Human HG_U133A version [1 or 2]	0.001	fold change	1.81
Study_140:Broad Connectivity Map (CMAP 2.0) compound database	GSE5258	Broad Institute	Homo sapiens	78.7402	MCF7 cells + MG-132, 21uM _vs_ DMSO vehicle	RNA expression	Affymetrix GeneChip Human HG_U133A version [1 or 2]	1.9e-05	fold change	-3.17
Study_140:Broad Connectivity Map (CMAP 2.0) compound database	GSE5258	Broad Institute	Homo sapiens	78.7402	PC3 cells + syrosingopine, 6uM _vs_ DMSO vehicle	RNA expression	Affymetrix GeneChip Human HG_U133A version [1 or 2]	3.9e-05	fold change	1.93
Study_140:Broad Connectivity Map (CMAP 2.0) compound database	GSE5258	Broad Institute	Homo sapiens	78.3699	HL60 cells + profenamine, 11.4uM _vs_ DMSO vehicle	RNA expression	Affymetrix GeneChip Human HG_U133A version [1 or 2]	0.0042	fold change	1.31
Study_140:Broad Connectivity Map (CMAP 2.0) compound database	GSE5258	Broad Institute	Homo sapiens	78.0031	MCF7 cells + norcyclobenzaprine, 15.4uM _vs_ DMSO vehicle	RNA expression	Affymetrix GeneChip Human HG_U133A version [1 or 2]	0.0074	fold change	1.82
Study_140:Broad Connectivity Map (CMAP 2.0) compound database	GSE5258	Broad Institute	Homo sapiens	78.0031	PC3 cells + co-dergocrine mesilate, 6.4uM _vs_ DMSO vehicle	RNA expression	Affymetrix GeneChip Human HG_U133A version [1 or 2]	0.027	fold change	1.28
Study_140:Broad Connectivity Map (CMAP 2.0) compound database	GSE5258	Broad Institute	Homo sapiens	76.8049	PC3 cells + hexetidine, 11.8uM _vs_ DMSO vehicle	RNA expression	Affymetrix GeneChip Human HG_U133A version [1 or 2]	0.0371	fold change	1.51
Study_140:Broad Connectivity Map (CMAP 2.0) compound database	GSE5258	Broad Institute	Homo sapiens	76.9231	PC3 cells + isoxsuprine, 11.8uM _vs_ DMSO vehicle	RNA expression	Affymetrix GeneChip Human HG_U133A version [1 or 2]	0.0497	fold change	1.45
Study_140:Broad Connectivity Map (CMAP 2.0) compound database	GSE5258	Broad Institute	Homo sapiens	77.1605	PC3 cells + tanespimycin, 1uM _vs_ DMSO vehicle	RNA expression	Affymetrix GeneChip Human HG_U133A version [1 or 2]	4.3e-09	fold change	1.84
Study_140:Broad Connectivity Map (CMAP 2.0) compound database	GSE5258	Broad Institute	Homo sapiens	76.1035	PC3 cells + terbutaline, 7.2uM _vs_ DMSO vehicle	RNA expression	Affymetrix GeneChip Human HG_U133A version [1 or 2]	0.0002	fold change	1.59
Study_140:Broad Connectivity Map (CMAP 2.0) compound database	GSE5258	Broad Institute	Homo sapiens	75.5287	PC3 cells + triprolidine, 12.8uM _vs_ DMSO vehicle	RNA expression	Affymetrix GeneChip Human HG_U133A version [1 or 2]	0.0009	fold change	-1.46
Study_140:Broad Connectivity Map (CMAP 2.0) compound database	GSE5258	Broad Institute	Homo sapiens	74.7384	MCF7 cells + trimipramine, 9.8uM _vs_ DMSO vehicle	RNA expression	Affymetrix GeneChip Human HG_U133A version [1 or 2]	7.7e-05	fold change	1.74
Study_140:Broad Connectivity Map (CMAP 2.0) compound database	GSE5258	Broad Institute	Homo sapiens	74.8503	PC3 cells + astemizole, 8.8uM _vs_ DMSO vehicle	RNA expression	Affymetrix GeneChip Human HG_U133A version [1 or 2]	5.4e-05	fold change	2.36
Study_140:Broad Connectivity Map (CMAP 2.0) compound database	GSE5258	Broad Institute	Homo sapiens	74.9625	MCF7 cells + clotrimazole, 50uM _vs_ DMSO vehicle	RNA expression	Affymetrix GeneChip Human HG_U133A version [1 or 2]	0.0034	fold change	1.33
Study_140:Broad Connectivity Map (CMAP 2.0) compound database	GSE5258	Broad Institute	Homo sapiens	73.6377	MCF7 cells + syrosingopine, 6uM _vs_ DMSO vehicle	RNA expression	Affymetrix GeneChip Human HG_U133A version [1 or 2]	9.2e-05	fold change	-1.98
Study_140:Broad Connectivity Map (CMAP 2.0) compound database	GSE5258	Broad Institute	Homo sapiens	73.6377	MCF7 cells + zuclopenthixol, 9.2uM _vs_ DMSO vehicle	RNA expression	Affymetrix GeneChip Human HG_U133A version [1 or 2]	0.0231	fold change	1.58
Study_140:Broad Connectivity Map (CMAP 2.0) compound database	GSE5258	Broad Institute	Homo sapiens	73.6377	PC3 cells + azacyclonol, 15uM _vs_ DMSO vehicle	RNA expression	Affymetrix GeneChip Human HG_U133A version [1 or 2]	0.0167	fold change	1.7
Study_140:Broad Connectivity Map (CMAP 2.0) compound database	GSE5258	Broad Institute	Homo sapiens	74.0741	PC3 cells + ethaverine, 9.2uM _vs_ DMSO vehicle	RNA expression	Affymetrix GeneChip Human HG_U133A version [1 or 2]	0.0049	fold change	1.46
Study_140:Broad Connectivity Map (CMAP 2.0) compound database	GSE5258	Broad Institute	Homo sapiens	73.8552	PC3 cells + etilefrine, 18.4uM _vs_ DMSO vehicle	RNA expression	Affymetrix GeneChip Human HG_U133A version [1 or 2]	0.0008	fold change	1.52
Study_140:Broad Connectivity Map (CMAP 2.0) compound database	GSE5258	Broad Institute	Homo sapiens	73.6377	PC3 cells + suloctidil, 11.8uM _vs_ DMSO vehicle	RNA expression	Affymetrix GeneChip Human HG_U133A version [1 or 2]	0.0005	fold change	1.5
Study_140:Broad Connectivity Map (CMAP 2.0) compound database	GSE5258	Broad Institute	Homo sapiens	72.4638	PC3 cells + alprostadil, 11.2uM _vs_ DMSO vehicle	RNA expression	Affymetrix GeneChip Human HG_U133A version [1 or 2]	0.008	fold change	1.42
Study_140:Broad Connectivity Map (CMAP 2.0) compound database	GSE5258	Broad Institute	Homo sapiens	72.4638	PC3 cells + amitriptyline, 12.8uM _vs_ DMSO vehicle	RNA expression	Affymetrix GeneChip Human HG_U133A version [1 or 2]	0.0412	fold change	1.52
Study_140:Broad Connectivity Map (CMAP 2.0) compound database	GSE5258	Broad Institute	Homo sapiens	73.0994	PC3 cells + glibenclamide, 8uM _vs_ DMSO vehicle	RNA expression	Affymetrix GeneChip Human HG_U133A version [1 or 2]	0.0267	fold change	-1.43
Study_140:Broad Connectivity Map (CMAP 2.0) compound database	GSE5258	Broad Institute	Homo sapiens	72.3589	PC3 cells + clotrimazole, 11.6uM _vs_ DMSO vehicle	RNA expression	Affymetrix GeneChip Human HG_U133A version [1 or 2]	0.0002	fold change	1.59
Study_140:Broad Connectivity Map (CMAP 2.0) compound database	GSE5258	Broad Institute	Homo sapiens	71.8391	PC3 cells + miconazole, 9.6uM _vs_ DMSO vehicle	RNA expression	Affymetrix GeneChip Human HG_U133A version [1 or 2]	0.001	fold change	1.4
Study_140:Broad Connectivity Map (CMAP 2.0) compound database	GSE5258	Broad Institute	Homo sapiens	71.6332	PC3 cells + simvastatin, 9.6uM _vs_ DMSO vehicle	RNA expression	Affymetrix GeneChip Human HG_U133A version [1 or 2]	0.0105	fold change	1.28
Study_140:Broad Connectivity Map (CMAP 2.0) compound database	GSE5258	Broad Institute	Homo sapiens	72.1501	MCF7 cells + fluphenazine, 7.8uM _vs_ DMSO vehicle	RNA expression	Affymetrix GeneChip Human HG_U133A version [1 or 2]	0.0153	fold change	1.36
Study_140:Broad Connectivity Map (CMAP 2.0) compound database	GSE5258	Broad Institute	Homo sapiens	71.0227	PC3 cells + moxisylyte, 12.6uM _vs_ DMSO vehicle	RNA expression	Affymetrix GeneChip Human HG_U133A version [1 or 2]	0.0017	fold change	-1.4
Study_140:Broad Connectivity Map (CMAP 2.0) compound database	GSE5258	Broad Institute	Homo sapiens	70.1262	HL60 cells + racecadotril, 10.4uM _vs_ DMSO vehicle	RNA expression	Affymetrix GeneChip Human HG_U133A version [1 or 2]	0.0003	fold change	1.42
Study_140:Broad Connectivity Map (CMAP 2.0) compound database	GSE5258	Broad Institute	Homo sapiens	69.6379	MCF7 cells + tretinoin, 13.4uM _vs_ DMSO vehicle	RNA expression	Affymetrix GeneChip Human HG_U133A version [1 or 2]	0.0011	fold change	-1.76
Study_140:Broad Connectivity Map (CMAP 2.0) compound database	GSE5258	Broad Institute	Homo sapiens	69.8324	PC3 cells + dienestrol, 15uM _vs_ DMSO vehicle	RNA expression	Affymetrix GeneChip Human HG_U133A version [1 or 2]	0.0028	fold change	1.3
Study_140:Broad Connectivity Map (CMAP 2.0) compound database	GSE5258	Broad Institute	Homo sapiens	69.4444	PC3 cells + metaraminol, 8.6uM _vs_ DMSO vehicle	RNA expression	Affymetrix GeneChip Human HG_U133A version [1 or 2]	0.0059	fold change	1.44
Study_140:Broad Connectivity Map (CMAP 2.0) compound database	GSE5258	Broad Institute	Homo sapiens	68.9655	HL60 cells + ioxaglic acid, 3.2uM _vs_ DMSO vehicle	RNA expression	Affymetrix GeneChip Human HG_U133A version [1 or 2]	0.0066	fold change	1.32
Study_140:Broad Connectivity Map (CMAP 2.0) compound database	GSE5258	Broad Institute	Homo sapiens	68.7758	PC3 cells + (-)-isoprenaline, 16.2uM _vs_ DMSO vehicle	RNA expression	Affymetrix GeneChip Human HG_U133A version [1 or 2]	0.0004	fold change	1.55
Study_140:Broad Connectivity Map (CMAP 2.0) compound database	GSE5258	Broad Institute	Homo sapiens	68.7758	PC3 cells + metergoline, 10uM _vs_ DMSO vehicle	RNA expression	Affymetrix GeneChip Human HG_U133A version [1 or 2]	0.0064	fold change	1.43
Study_140:Broad Connectivity Map (CMAP 2.0) compound database	GSE5258	Broad Institute	Homo sapiens	68.4932	PC3 cells + tretinoin, 13.4uM _vs_ DMSO vehicle	RNA expression	Affymetrix GeneChip Human HG_U133A version [1 or 2]	0.0031	fold change	-1.32
Study_140:Broad Connectivity Map (CMAP 2.0) compound database	GSE5258	Broad Institute	Homo sapiens	67.8426	PC3 cells + metanephrine, 17.2uM _vs_ DMSO vehicle	RNA expression	Affymetrix GeneChip Human HG_U133A version [1 or 2]	0.007	fold change	1.42
Study_140:Broad Connectivity Map (CMAP 2.0) compound database	GSE5258	Broad Institute	Homo sapiens	67.9348	PC3 cells + vanoxerine, 7.6uM _vs_ DMSO vehicle	RNA expression	Affymetrix GeneChip Human HG_U133A version [1 or 2]	0.0142	fold change	1.41
Study_140:Broad Connectivity Map (CMAP 2.0) compound database	GSE5258	Broad Institute	Homo sapiens	67.2948	PC3 cells + diclofenac, 12.6uM _vs_ DMSO vehicle	RNA expression	Affymetrix GeneChip Human HG_U133A version [1 or 2]	0.0365	fold change	-1.39
Study_140:Broad Connectivity Map (CMAP 2.0) compound database	GSE5258	Broad Institute	Homo sapiens	66.9344	PC3 cells + loperamide, 7.8uM _vs_ DMSO vehicle	RNA expression	Affymetrix GeneChip Human HG_U133A version [1 or 2]	0.0003	fold change	1.37
Study_140:Broad Connectivity Map (CMAP 2.0) compound database	GSE5258	Broad Institute	Homo sapiens	66.7557	PC3 cells + lynestrenol, 14uM _vs_ DMSO vehicle	RNA expression	Affymetrix GeneChip Human HG_U133A version [1 or 2]	0.0054	fold change	1.45
Study_140:Broad Connectivity Map (CMAP 2.0) compound database	GSE5258	Broad Institute	Homo sapiens	66.5779	PC3 cells + ritodrine, 12.4uM _vs_ DMSO vehicle	RNA expression	Affymetrix GeneChip Human HG_U133A version [1 or 2]	0.0103	fold change	1.45
Study_140:Broad Connectivity Map (CMAP 2.0) compound database	GSE5258	Broad Institute	Homo sapiens	66.4011	PC3 cells + methylbenzethonium chloride, 8.6uM _vs_ DMSO vehicle	RNA expression	Affymetrix GeneChip Human HG_U133A version [1 or 2]	5.5e-05	fold change	2.01
Study_140:Broad Connectivity Map (CMAP 2.0) compound database	GSE5258	Broad Institute	Homo sapiens	64.6831	PC3 cells + clenbuterol, 12.8uM _vs_ DMSO vehicle	RNA expression	Affymetrix GeneChip Human HG_U133A version [1 or 2]	0.0001	fold change	1.48
Study_140:Broad Connectivity Map (CMAP 2.0) compound database	GSE5258	Broad Institute	Homo sapiens	64.5995	PC3 cells + fluoxetine, 11.6uM _vs_ DMSO vehicle	RNA expression	Affymetrix GeneChip Human HG_U133A version [1 or 2]	0.0159	fold change	1.33
Study_140:Broad Connectivity Map (CMAP 2.0) compound database	GSE5258	Broad Institute	Homo sapiens	64.5995	PC3 cells + fluphenazine, 7.8uM _vs_ DMSO vehicle	RNA expression	Affymetrix GeneChip Human HG_U133A version [1 or 2]	0.0282	fold change	1.42
Study_140:Broad Connectivity Map (CMAP 2.0) compound database	GSE5258	Broad Institute	Homo sapiens	64.5995	PC3 cells + N6-methyladenosine, 14.2uM _vs_ DMSO vehicle	RNA expression	Affymetrix GeneChip Human HG_U133A version [1 or 2]	0.018	fold change	1.32
Study_140:Broad Connectivity Map (CMAP 2.0) compound database	GSE5258	Broad Institute	Homo sapiens	65.0195	MCF7 cells + chlorpromazine, 11.2uM _vs_ DMSO vehicle	RNA expression	Affymetrix GeneChip Human HG_U133A version [1 or 2]	0.0052	fold change	1.43
Study_140:Broad Connectivity Map (CMAP 2.0) compound database	GSE5258	Broad Institute	Homo sapiens	64.0205	MCF7 cells + nortriptyline, 13.4uM _vs_ DMSO vehicle	RNA expression	Affymetrix GeneChip Human HG_U133A version [1 or 2]	6.3e-08	fold change	1.51
Study_140:Broad Connectivity Map (CMAP 2.0) compound database	GSE5258	Broad Institute	Homo sapiens	63.9386	PC3 cells + butamben, 20.6uM _vs_ DMSO vehicle	RNA expression	Affymetrix GeneChip Human HG_U133A version [1 or 2]	0.0021	fold change	1.35
Study_140:Broad Connectivity Map (CMAP 2.0) compound database	GSE5258	Broad Institute	Homo sapiens	63.4518	PC3 cells + mifepristone, 9.4uM _vs_ DMSO vehicle	RNA expression	Affymetrix GeneChip Human HG_U133A version [1 or 2]	0.0169	fold change	-1.34
Study_140:Broad Connectivity Map (CMAP 2.0) compound database	GSE5258	Broad Institute	Homo sapiens	63.2911	PC3 cells + nabumetone, 17.6uM _vs_ DMSO vehicle	RNA expression	Affymetrix GeneChip Human HG_U133A version [1 or 2]	0.0288	fold change	1.28
Study_140:Broad Connectivity Map (CMAP 2.0) compound database	GSE5258	Broad Institute	Homo sapiens	63.2911	PC3 cells + prochlorperazine, 10uM _vs_ DMSO vehicle	RNA expression	Affymetrix GeneChip Human HG_U133A version [1 or 2]	0.0003	fold change	1.54
Study_140:Broad Connectivity Map (CMAP 2.0) compound database	GSE5258	Broad Institute	Homo sapiens	63.1313	PC3 cells + tonzonium bromide, 6.8uM _vs_ DMSO vehicle	RNA expression	Affymetrix GeneChip Human HG_U133A version [1 or 2]	0.0008	fold change	1.95
Study_140:Broad Connectivity Map (CMAP 2.0) compound database	GSE5258	Broad Institute	Homo sapiens	63.2911	PC3 cells + zuclopenthixol, 9.2uM _vs_ DMSO vehicle	RNA expression	Affymetrix GeneChip Human HG_U133A version [1 or 2]	0.0006	fold change	1.61
Study_140:Broad Connectivity Map (CMAP 2.0) compound database	GSE5258	Broad Institute	Homo sapiens	60.5327	HL60 cells + fluorocurarine, 11.6uM _vs_ DMSO vehicle	RNA expression	Affymetrix GeneChip Human HG_U133A version [1 or 2]	0.0162	fold change	1.26
Study_140:Broad Connectivity Map (CMAP 2.0) compound database	GSE5258	Broad Institute	Homo sapiens	60.7533	PC3 cells + 0173570-0000, 10uM _vs_ DMSO vehicle	RNA expression	Affymetrix GeneChip Human HG_U133A version [1 or 2]	0.002	fold change	1.63
Study_140:Broad Connectivity Map (CMAP 2.0) compound database	GSE5258	Broad Institute	Homo sapiens	60.5327	PC3 cells + propafenone, 10.6uM _vs_ DMSO vehicle	RNA expression	Affymetrix GeneChip Human HG_U133A version [1 or 2]	0.044	fold change	1.24
Study_140:Broad Connectivity Map (CMAP 2.0) compound database	GSE5258	Broad Institute	Homo sapiens	59.952	PC3 cells + adenosine phosphate, 11uM _vs_ DMSO vehicle	RNA expression	Affymetrix GeneChip Human HG_U133A version [1 or 2]	0.0311	fold change	1.27
Study_140:Broad Connectivity Map (CMAP 2.0) compound database	GSE5258	Broad Institute	Homo sapiens	59.952	PC3 cells + desipramine, 13.2uM _vs_ DMSO vehicle	RNA expression	Affymetrix GeneChip Human HG_U133A version [1 or 2]	0.0245	fold change	1.39
Study_140:Broad Connectivity Map (CMAP 2.0) compound database	GSE5258	Broad Institute	Homo sapiens	60.1685	PC3 cells + lorglumide, 8.4uM _vs_ DMSO vehicle	RNA expression	Affymetrix GeneChip Human HG_U133A version [1 or 2]	0.0028	fold change	1.22
Study_140:Broad Connectivity Map (CMAP 2.0) compound database	GSE5258	Broad Institute	Homo sapiens	59.952	PC3 cells + protriptyline, 13.4uM _vs_ DMSO vehicle	RNA expression	Affymetrix GeneChip Human HG_U133A version [1 or 2]	0.0295	fold change	1.27
Study_140:Broad Connectivity Map (CMAP 2.0) compound database	GSE5258	Broad Institute	Homo sapiens	60.1685	MCF7 cells + desipramine, 13.2uM _vs_ DMSO vehicle	RNA expression	Affymetrix GeneChip Human HG_U133A version [1 or 2]	0.0005	fold change	1.41
Study_140:Broad Connectivity Map (CMAP 2.0) compound database	GSE5258	Broad Institute	Homo sapiens	58.7544	HL60 cells + roxarsone, 15.2uM _vs_ DMSO vehicle	RNA expression	Affymetrix GeneChip Human HG_U133A version [1 or 2]	0.0162	fold change	1.24
Study_140:Broad Connectivity Map (CMAP 2.0) compound database	GSE5258	Broad Institute	Homo sapiens	58.4795	PC3 cells + flupentixol, 7.8uM _vs_ DMSO vehicle	RNA expression	Affymetrix GeneChip Human HG_U133A version [1 or 2]	0.0333	fold change	1.35
Study_140:Broad Connectivity Map (CMAP 2.0) compound database	GSE5258	Broad Institute	Homo sapiens	59.2417	HL60 cells + trifluridine, 13.6uM _vs_ DMSO vehicle	RNA expression	Affymetrix GeneChip Human HG_U133A version [1 or 2]	0.0141	fold change	-1.3
Study_140:Broad Connectivity Map (CMAP 2.0) compound database	GSE5258	Broad Institute	Homo sapiens	56.9476	PC3 cells + tretinoin, 1uM _vs_ DMSO vehicle	RNA expression	Affymetrix GeneChip Human HG_U133A version [1 or 2]	0.0068	fold change	-1.24
Study_140:Broad Connectivity Map (CMAP 2.0) compound database	GSE5258	Broad Institute	Homo sapiens	57.3394	MCF7 cells + fluspirilene, 8.4uM _vs_ DMSO vehicle	RNA expression	Affymetrix GeneChip Human HG_U133A version [1 or 2]	0.0171	fold change	1.56
Study_140:Broad Connectivity Map (CMAP 2.0) compound database	GSE5258	Broad Institute	Homo sapiens	56.5611	MCF7 cells + isotretinoin, 13.4uM _vs_ DMSO vehicle	RNA expression	Affymetrix GeneChip Human HG_U133A version [1 or 2]	9.8e-08	fold change	-1.46
Study_140:Broad Connectivity Map (CMAP 2.0) compound database	GSE5258	Broad Institute	Homo sapiens	55.4939	HL60 cells + methanthelinium bromide, 9.6uM _vs_ DMSO vehicle	RNA expression	Affymetrix GeneChip Human HG_U133A version [1 or 2]	0.0479	fold change	-1.21
Study_140:Broad Connectivity Map (CMAP 2.0) compound database	GSE5258	Broad Institute	Homo sapiens	55.9284	PC3 cells + cefazolin, 8.4uM _vs_ DMSO vehicle	RNA expression	Affymetrix GeneChip Human HG_U133A version [1 or 2]	0.0087	fold change	1.25
Study_140:Broad Connectivity Map (CMAP 2.0) compound database	GSE5258	Broad Institute	Homo sapiens	55.991	PC3 cells + CP-320650-01, 10uM _vs_ DMSO vehicle	RNA expression	Affymetrix GeneChip Human HG_U133A version [1 or 2]	0.0223	fold change	1.32
Study_140:Broad Connectivity Map (CMAP 2.0) compound database	GSE5258	Broad Institute	Homo sapiens	56.0538	PC3 cells + mefenamic acid, 16.6uM _vs_ DMSO vehicle	RNA expression	Affymetrix GeneChip Human HG_U133A version [1 or 2]	0.0252	fold change	-1.33
Study_140:Broad Connectivity Map (CMAP 2.0) compound database	GSE5258	Broad Institute	Homo sapiens	54.9451	PC3 cells + fluspirilene, 8.4uM _vs_ DMSO vehicle	RNA expression	Affymetrix GeneChip Human HG_U133A version [1 or 2]	0.0047	fold change	1.28
Study_140:Broad Connectivity Map (CMAP 2.0) compound database	GSE5258	Broad Institute	Homo sapiens	55.4324	PC3 cells + gliquidone, 7.6uM _vs_ DMSO vehicle	RNA expression	Affymetrix GeneChip Human HG_U133A version [1 or 2]	0.014	fold change	-1.28
Study_140:Broad Connectivity Map (CMAP 2.0) compound database	GSE5258	Broad Institute	Homo sapiens	55.0661	PC3 cells + levomepromazine, 9uM _vs_ DMSO vehicle	RNA expression	Affymetrix GeneChip Human HG_U133A version [1 or 2]	0.0067	fold change	1.42
Study_140:Broad Connectivity Map (CMAP 2.0) compound database	GSE5258	Broad Institute	Homo sapiens	54.9451	PC3 cells + Prestwick-675, 10uM _vs_ DMSO vehicle	RNA expression	Affymetrix GeneChip Human HG_U133A version [1 or 2]	0.0215	fold change	-1.28
Study_140:Broad Connectivity Map (CMAP 2.0) compound database	GSE5258	Broad Institute	Homo sapiens	55.4324	PC3 cells + ribavirin, 16.4uM _vs_ DMSO vehicle	RNA expression	Affymetrix GeneChip Human HG_U133A version [1 or 2]	0.0306	fold change	1.22
Study_140:Broad Connectivity Map (CMAP 2.0) compound database	GSE5258	Broad Institute	Homo sapiens	53.5332	PC3 cells + vinburnine, 13.6uM _vs_ DMSO vehicle	RNA expression	Affymetrix GeneChip Human HG_U133A version [1 or 2]	0.0408	fold change	-1.28
Study_140:Broad Connectivity Map (CMAP 2.0) compound database	GSE5258	Broad Institute	Homo sapiens	53.4188	HL60 cells + naringenin, 14.6uM _vs_ DMSO vehicle	RNA expression	Affymetrix GeneChip Human HG_U133A version [1 or 2]	0.0375	fold change	-1.26
Study_140:Broad Connectivity Map (CMAP 2.0) compound database	GSE5258	Broad Institute	Homo sapiens	52.521	MCF7 cells + perphenazine, 10uM _vs_ DMSO vehicle	RNA expression	Affymetrix GeneChip Human HG_U133A version [1 or 2]	0.002	fold change	1.4
Study_140:Broad Connectivity Map (CMAP 2.0) compound database	GSE5258	Broad Institute	Homo sapiens	52.7983	PC3 cells + chlorprothixene, 11.4uM _vs_ DMSO vehicle	RNA expression	Affymetrix GeneChip Human HG_U133A version [1 or 2]	0.006	fold change	1.6
Study_140:Broad Connectivity Map (CMAP 2.0) compound database	GSE5258	Broad Institute	Homo sapiens	52.521	PC3 cells + spironolactone, 9.6uM _vs_ DMSO vehicle	RNA expression	Affymetrix GeneChip Human HG_U133A version [1 or 2]	0.0138	fold change	1.21
Study_140:Broad Connectivity Map (CMAP 2.0) compound database	GSE5258	Broad Institute	Homo sapiens	53.2481	MCF7 cells + homochlorcyclizine, 10.4uM _vs_ DMSO vehicle	RNA expression	Affymetrix GeneChip Human HG_U133A version [1 or 2]	2.4e-07	fold change	1.37
Study_140:Broad Connectivity Map (CMAP 2.0) compound database	GSE5258	Broad Institute	Homo sapiens	52.4109	MCF7 cells + reserpine, 6.6uM _vs_ DMSO vehicle	RNA expression	Affymetrix GeneChip Human HG_U133A version [1 or 2]	0.0048	fold change	-1.32
Study_140:Broad Connectivity Map (CMAP 2.0) compound database	GSE5258	Broad Institute	Homo sapiens	51.9211	PC3 cells + benzydamine, 11.6uM _vs_ DMSO vehicle	RNA expression	Affymetrix GeneChip Human HG_U133A version [1 or 2]	0.0264	fold change	-1.3
Study_140:Broad Connectivity Map (CMAP 2.0) compound database	GSE5258	Broad Institute	Homo sapiens	51.5464	MCF7 cells + isoconazole, 9.6uM _vs_ DMSO vehicle	RNA expression	Affymetrix GeneChip Human HG_U133A version [1 or 2]	0.023	fold change	1.32
Study_140:Broad Connectivity Map (CMAP 2.0) compound database	GSE5258	Broad Institute	Homo sapiens	51.3875	PC3 cells + mometasone, 7.6uM _vs_ DMSO vehicle	RNA expression	Affymetrix GeneChip Human HG_U133A version [1 or 2]	0.0167	fold change	1.38
Study_140:Broad Connectivity Map (CMAP 2.0) compound database	GSE5258	Broad Institute	Homo sapiens	50.2513	PC3 cells + bromopride, 11.6uM _vs_ DMSO vehicle	RNA expression	Affymetrix GeneChip Human HG_U133A version [1 or 2]	0.0369	fold change	1.21
Study_140:Broad Connectivity Map (CMAP 2.0) compound database	GSE5258	Broad Institute	Homo sapiens	49.6032	PC3 cells + nordihydroguaiaretic acid, 1uM _vs_ DMSO vehicle	RNA expression	Affymetrix GeneChip Human HG_U133A version [1 or 2]	0.0026	fold change	1.31
Study_140:Broad Connectivity Map (CMAP 2.0) compound database	GSE5258	Broad Institute	Homo sapiens	50.1505	PC3 cells + primidone, 18.4uM _vs_ DMSO vehicle	RNA expression	Affymetrix GeneChip Human HG_U133A version [1 or 2]	0.0278	fold change	-1.37
Study_140:Broad Connectivity Map (CMAP 2.0) compound database	GSE5258	Broad Institute	Homo sapiens	49.456	MCF7 cells + enilconazole, 13.4uM _vs_ DMSO vehicle	RNA expression	Affymetrix GeneChip Human HG_U133A version [1 or 2]	0.0078	fold change	-1.21
Study_140:Broad Connectivity Map (CMAP 2.0) compound database	GSE5258	Broad Institute	Homo sapiens	49.95	MCF7 cells + lasalocid, 6.6uM _vs_ DMSO vehicle	RNA expression	Affymetrix GeneChip Human HG_U133A version [1 or 2]	0.0042	fold change	1.4
Study_140:Broad Connectivity Map (CMAP 2.0) compound database	GSE5258	Broad Institute	Homo sapiens	48.8281	HL60 cells + canadine, 11.8uM _vs_ DMSO vehicle	RNA expression	Affymetrix GeneChip Human HG_U133A version [1 or 2]	0.0123	fold change	-1.2
Study_140:Broad Connectivity Map (CMAP 2.0) compound database	GSE5258	Broad Institute	Homo sapiens	49.2126	PC3 cells + kaempferol, 14uM _vs_ DMSO vehicle	RNA expression	Affymetrix GeneChip Human HG_U133A version [1 or 2]	0.0441	fold change	-1.25
Study_140:Broad Connectivity Map (CMAP 2.0) compound database	GSE5258	Broad Institute	Homo sapiens	48.9237	MCF7 cells + 5182598, 25uM _vs_ DMSO vehicle	RNA expression	Affymetrix GeneChip Human HG_U133A version [1 or 2]	7.3e-05	fold change	-1.48
Study_140:Broad Connectivity Map (CMAP 2.0) compound database	GSE5258	Broad Institute	Homo sapiens	47.5737	PC3 cells + dihydroergocristine, 5.6uM _vs_ DMSO vehicle	RNA expression	Affymetrix GeneChip Human HG_U133A version [1 or 2]	0.0121	fold change	1.23
Study_140:Broad Connectivity Map (CMAP 2.0) compound database	GSE5258	Broad Institute	Homo sapiens	47.619	MCF7 cells + geldanamycin, 1uM _vs_ DMSO vehicle	RNA expression	Affymetrix GeneChip Human HG_U133A version [1 or 2]	0.0023	fold change	1.72
Study_140:Broad Connectivity Map (CMAP 2.0) compound database	GSE5258	Broad Institute	Homo sapiens	47.081	PC3 cells + amiodarone, 5.8uM _vs_ DMSO vehicle	RNA expression	Affymetrix GeneChip Human HG_U133A version [1 or 2]	0.0011	fold change	1.28
Study_140:Broad Connectivity Map (CMAP 2.0) compound database	GSE5258	Broad Institute	Homo sapiens	47.2144	MCF7 cells + 5248896, 11uM _vs_ DMSO vehicle	RNA expression	Affymetrix GeneChip Human HG_U133A version [1 or 2]	0.0007	fold change	-1.27
Study_140:Broad Connectivity Map (CMAP 2.0) compound database	GSE5258	Broad Institute	Homo sapiens	45.9982	MCF7 cells + BW-B70C, 31.6uM _vs_ DMSO vehicle	RNA expression	Affymetrix GeneChip Human HG_U133A version [1 or 2]	0.0075	fold change	1.38
Study_140:Broad Connectivity Map (CMAP 2.0) compound database	GSE5258	Broad Institute	Homo sapiens	45.208	HL60 cells + mephenytoin, 18.4uM _vs_ DMSO vehicle	RNA expression	Affymetrix GeneChip Human HG_U133A version [1 or 2]	0.0262	fold change	-1.25
Study_140:Broad Connectivity Map (CMAP 2.0) compound database	GSE5258	Broad Institute	Homo sapiens	44.843	MCF7 cells + mometasone, 7.6uM _vs_ DMSO vehicle	RNA expression	Affymetrix GeneChip Human HG_U133A version [1 or 2]	8.2e-05	fold change	1.52
Study_140:Broad Connectivity Map (CMAP 2.0) compound database	GSE5258	Broad Institute	Homo sapiens	45.2899	MCF7 cells + trifluoperazine, 8.4uM _vs_ DMSO vehicle	RNA expression	Affymetrix GeneChip Human HG_U133A version [1 or 2]	0.0008	fold change	1.41
Study_140:Broad Connectivity Map (CMAP 2.0) compound database	GSE5258	Broad Institute	Homo sapiens	45.3721	PC3 cells + trifluoperazine, 10uM _vs_ DMSO vehicle	RNA expression	Affymetrix GeneChip Human HG_U133A version [1 or 2]	0.0004	fold change	1.5
Study_140:Broad Connectivity Map (CMAP 2.0) compound database	GSE5258	Broad Institute	Homo sapiens	44.2087	HL60 cells + ginkgolide A, 9.8uM _vs_ DMSO vehicle	RNA expression	Affymetrix GeneChip Human HG_U133A version [1 or 2]	0.0296	fold change	-1.28
Study_140:Broad Connectivity Map (CMAP 2.0) compound database	GSE5258	Broad Institute	Homo sapiens	44.2478	MCF7 cells + suloctidil, 11.8uM _vs_ DMSO vehicle	RNA expression	Affymetrix GeneChip Human HG_U133A version [1 or 2]	0.001	fold change	1.57
Study_140:Broad Connectivity Map (CMAP 2.0) compound database	GSE5258	Broad Institute	Homo sapiens	43.554	PC3 cells + hexestrol, 14.8uM _vs_ DMSO vehicle	RNA expression	Affymetrix GeneChip Human HG_U133A version [1 or 2]	0.0112	fold change	1.22
Study_140:Broad Connectivity Map (CMAP 2.0) compound database	GSE5258	Broad Institute	Homo sapiens	43.0663	HL60 cells + beclometasone, 7.6uM _vs_ DMSO vehicle	RNA expression	Affymetrix GeneChip Human HG_U133A version [1 or 2]	0.0235	fold change	1.28
Study_140:Broad Connectivity Map (CMAP 2.0) compound database	GSE5258	Broad Institute	Homo sapiens	42.123	MCF7 cells + pyrvinium, 1.25uM _vs_ DMSO vehicle	RNA expression	Affymetrix GeneChip Human HG_U133A version [1 or 2]	1.5e-05	fold change	-1.72
Study_140:Broad Connectivity Map (CMAP 2.0) compound database	GSE5258	Broad Institute	Homo sapiens	42.2297	MCF7 cells + astemizole, 8.8uM _vs_ DMSO vehicle	RNA expression	Affymetrix GeneChip Human HG_U133A version [1 or 2]	3.1e-05	fold change	1.58
Study_140:Broad Connectivity Map (CMAP 2.0) compound database	GSE5258	Broad Institute	Homo sapiens	41.4594	MCF7 cells + gramine, 23uM _vs_ DMSO vehicle	RNA expression	Affymetrix GeneChip Human HG_U133A version [1 or 2]	0.0283	fold change	-1.33
Study_140:Broad Connectivity Map (CMAP 2.0) compound database	GSE5258	Broad Institute	Homo sapiens	41.0509	MCF7 cells + metitepine, 8.4uM _vs_ DMSO vehicle	RNA expression	Affymetrix GeneChip Human HG_U133A version [1 or 2]	0.0007	fold change	1.28
Study_140:Broad Connectivity Map (CMAP 2.0) compound database	GSE5258	Broad Institute	Homo sapiens	41.3565	PC3 cells + thiethylperazine, 6uM _vs_ DMSO vehicle	RNA expression	Affymetrix GeneChip Human HG_U133A version [1 or 2]	0.0049	fold change	1.26
Study_140:Broad Connectivity Map (CMAP 2.0) compound database	GSE5258	Broad Institute	Homo sapiens	39.8724	PC3 cells + dosulepin, 12uM _vs_ DMSO vehicle	RNA expression	Affymetrix GeneChip Human HG_U133A version [1 or 2]	0.0407	fold change	-1.2
Study_140:Broad Connectivity Map (CMAP 2.0) compound database	GSE5258	Broad Institute	Homo sapiens	39.968	PC3 cells + raloxifene, 7.8uM _vs_ DMSO vehicle	RNA expression	Affymetrix GeneChip Human HG_U133A version [1 or 2]	0.0086	fold change	1.22
Study_140:Broad Connectivity Map (CMAP 2.0) compound database	GSE5258	Broad Institute	Homo sapiens	39.8724	MCF7 cells + diethylstilbestrol, 15uM _vs_ DMSO vehicle	RNA expression	Affymetrix GeneChip Human HG_U133A version [1 or 2]	0.0017	fold change	1.32
Study_140:Broad Connectivity Map (CMAP 2.0) compound database	GSE5258	Broad Institute	Homo sapiens	38.85	HL60 cells + piribedil, 12uM _vs_ DMSO vehicle	RNA expression	Affymetrix GeneChip Human HG_U133A version [1 or 2]	0.0078	fold change	1.3
Study_140:Broad Connectivity Map (CMAP 2.0) compound database	GSE5258	Broad Institute	Homo sapiens	39.4322	MCF7 cells + maprotiline, 12.8uM _vs_ DMSO vehicle	RNA expression	Affymetrix GeneChip Human HG_U133A version [1 or 2]	0.008	fold change	1.32
Study_140:Broad Connectivity Map (CMAP 2.0) compound database	GSE5258	Broad Institute	Homo sapiens	38.7898	MCF7 cells + oxyphenbutazone, 12.4uM _vs_ DMSO vehicle	RNA expression	Affymetrix GeneChip Human HG_U133A version [1 or 2]	0.0003	fold change	-1.34
Study_140:Broad Connectivity Map (CMAP 2.0) compound database	GSE5258	Broad Institute	Homo sapiens	39.0625	PC3 cells + bromocriptine, 5.4uM _vs_ DMSO vehicle	RNA expression	Affymetrix GeneChip Human HG_U133A version [1 or 2]	0.0396	fold change	1.29
Study_140:Broad Connectivity Map (CMAP 2.0) compound database	GSE5258	Broad Institute	Homo sapiens	39.2465	PC3 cells + disulfiram, 13.4uM _vs_ DMSO vehicle	RNA expression	Affymetrix GeneChip Human HG_U133A version [1 or 2]	0.0073	fold change	1.34
Study_140:Broad Connectivity Map (CMAP 2.0) compound database	GSE5258	Broad Institute	Homo sapiens	39.3082	MCF7 cells + amitriptyline, 12.8uM _vs_ DMSO vehicle	RNA expression	Affymetrix GeneChip Human HG_U133A version [1 or 2]	0.0045	fold change	1.24
Study_140:Broad Connectivity Map (CMAP 2.0) compound database	GSE5258	Broad Institute	Homo sapiens	37.5375	MCF7 cells + talampicillin, 7.8uM _vs_ DMSO vehicle	RNA expression	Affymetrix GeneChip Human HG_U133A version [1 or 2]	0.0266	fold change	-1.2
Study_140:Broad Connectivity Map (CMAP 2.0) compound database	GSE5258	Broad Institute	Homo sapiens	37.7358	PC3 cells + dexamethasone, 9.2uM _vs_ DMSO vehicle	RNA expression	Affymetrix GeneChip Human HG_U133A version [1 or 2]	0.0375	fold change	-1.21
Study_140:Broad Connectivity Map (CMAP 2.0) compound database	GSE5258	Broad Institute	Homo sapiens	37.679	MCF7 cells + 0317956-0000, 1uM _vs_ DMSO vehicle	RNA expression	Affymetrix GeneChip Human HG_U133A version [1 or 2]	0.0014	fold change	-1.25
Study_140:Broad Connectivity Map (CMAP 2.0) compound database	GSE5258	Broad Institute	Homo sapiens	36.7107	MCF7 cells + rescinnamine, 6.4uM _vs_ DMSO vehicle	RNA expression	Affymetrix GeneChip Human HG_U133A version [1 or 2]	0.0011	fold change	-1.3
Study_140:Broad Connectivity Map (CMAP 2.0) compound database	GSE5258	Broad Institute	Homo sapiens	36.8732	PC3 cells + chlorcyclizine, 11.8uM _vs_ DMSO vehicle	RNA expression	Affymetrix GeneChip Human HG_U133A version [1 or 2]	0.0222	fold change	1.38
Study_140:Broad Connectivity Map (CMAP 2.0) compound database	GSE5258	Broad Institute	Homo sapiens	36.8189	PC3 cells + mefloquine, 9.6uM _vs_ DMSO vehicle	RNA expression	Affymetrix GeneChip Human HG_U133A version [1 or 2]	0.0003	fold change	1.52
Study_140:Broad Connectivity Map (CMAP 2.0) compound database	GSE5258	Broad Institute	Homo sapiens	36.1272	HL60 cells + ciclosporin, 3.4uM _vs_ DMSO vehicle	RNA expression	Affymetrix GeneChip Human HG_U133A version [1 or 2]	0.0463	fold change	1.24
Study_140:Broad Connectivity Map (CMAP 2.0) compound database	GSE5258	Broad Institute	Homo sapiens	36.1011	MCF7 cells + fendiline, 11.4uM _vs_ DMSO vehicle	RNA expression	Affymetrix GeneChip Human HG_U133A version [1 or 2]	0.0051	fold change	1.35
Study_140:Broad Connectivity Map (CMAP 2.0) compound database	GSE5258	Broad Institute	Homo sapiens	34.8189	PC3 cells + dipyridamole, 8uM _vs_ DMSO vehicle	RNA expression	Affymetrix GeneChip Human HG_U133A version [1 or 2]	0.0265	fold change	1.32
Study_140:Broad Connectivity Map (CMAP 2.0) compound database	GSE5258	Broad Institute	Homo sapiens	35.0631	PC3 cells + fenbendazole, 13.4uM _vs_ DMSO vehicle	RNA expression	Affymetrix GeneChip Human HG_U133A version [1 or 2]	0.0408	fold change	1.31
Study_140:Broad Connectivity Map (CMAP 2.0) compound database	GSE5258	Broad Institute	Homo sapiens	34.9162	PC3 cells + rosiglitazone, 10uM _vs_ DMSO vehicle	RNA expression	Affymetrix GeneChip Human HG_U133A version [1 or 2]	0.0011	fold change	-1.47
Study_140:Broad Connectivity Map (CMAP 2.0) compound database	GSE5258	Broad Institute	Homo sapiens	35.3857	PC3 cells + thioridazine, 10uM _vs_ DMSO vehicle	RNA expression	Affymetrix GeneChip Human HG_U133A version [1 or 2]	0.0005	fold change	1.58
Study_140:Broad Connectivity Map (CMAP 2.0) compound database	GSE5258	Broad Institute	Homo sapiens	34.8189	MCF7 cells + 5114445, 10uM _vs_ DMSO vehicle	RNA expression	Affymetrix GeneChip Human HG_U133A version [1 or 2]	0.0165	fold change	-1.22
Study_140:Broad Connectivity Map (CMAP 2.0) compound database	GSE5258	Broad Institute	Homo sapiens	33.7838	HL60 cells + pseudopelletierine, 21uM _vs_ DMSO vehicle	RNA expression	Affymetrix GeneChip Human HG_U133A version [1 or 2]	0.003	fold change	1.23
Study_140:Broad Connectivity Map (CMAP 2.0) compound database	GSE5258	Broad Institute	Homo sapiens	34.2936	MCF7 cells + metixene, 11.6uM _vs_ DMSO vehicle	RNA expression	Affymetrix GeneChip Human HG_U133A version [1 or 2]	0.0049	fold change	1.37
Study_140:Broad Connectivity Map (CMAP 2.0) compound database	GSE5258	Broad Institute	Homo sapiens	33.5121	PC3 cells + fluphenazine, 10uM _vs_ DMSO vehicle	RNA expression	Affymetrix GeneChip Human HG_U133A version [1 or 2]	0.0052	fold change	1.26
Study_140:Broad Connectivity Map (CMAP 2.0) compound database	GSE5258	Broad Institute	Homo sapiens	33.6022	PC3 cells + (+)-isoprenaline, 11uM _vs_ DMSO vehicle	RNA expression	Affymetrix GeneChip Human HG_U133A version [1 or 2]	0.0106	fold change	1.23
Study_140:Broad Connectivity Map (CMAP 2.0) compound database	GSE5258	Broad Institute	Homo sapiens	33.4896	MCF7 cells + econazole, 9uM _vs_ DMSO vehicle	RNA expression	Affymetrix GeneChip Human HG_U133A version [1 or 2]	2.5e-06	fold change	1.22
Study_140:Broad Connectivity Map (CMAP 2.0) compound database	GSE5258	Broad Institute	Homo sapiens	32.5733	PC3 cells + diltiazem, 8.8uM _vs_ DMSO vehicle	RNA expression	Affymetrix GeneChip Human HG_U133A version [1 or 2]	0.0126	fold change	1.48
Study_140:Broad Connectivity Map (CMAP 2.0) compound database	GSE5258	Broad Institute	Homo sapiens	32.7011	PC3 cells + troglitazone, 10uM _vs_ DMSO vehicle	RNA expression	Affymetrix GeneChip Human HG_U133A version [1 or 2]	0.001	fold change	-1.4
Study_140:Broad Connectivity Map (CMAP 2.0) compound database	GSE5258	Broad Institute	Homo sapiens	32.7869	MCF7 cells + imipramine, 12.6uM _vs_ DMSO vehicle	RNA expression	Affymetrix GeneChip Human HG_U133A version [1 or 2]	0.0083	fold change	1.2
Study_140:Broad Connectivity Map (CMAP 2.0) compound database	GSE5258	Broad Institute	Homo sapiens	31.6056	MCF7 cells + cyproheptadine, 12.4uM _vs_ DMSO vehicle	RNA expression	Affymetrix GeneChip Human HG_U133A version [1 or 2]	0.0124	fold change	1.24
Study_140:Broad Connectivity Map (CMAP 2.0) compound database	GSE5258	Broad Institute	Homo sapiens	32.0718	MCF7 cells + deptropine, 7.6uM _vs_ DMSO vehicle	RNA expression	Affymetrix GeneChip Human HG_U133A version [1 or 2]	0.0072	fold change	1.27
Study_140:Broad Connectivity Map (CMAP 2.0) compound database	GSE5258	Broad Institute	Homo sapiens	31.3283	MCF7 cells + pararosaniline, 10uM _vs_ DMSO vehicle	RNA expression	Affymetrix GeneChip Human HG_U133A version [1 or 2]	0.0086	fold change	-1.26
Study_140:Broad Connectivity Map (CMAP 2.0) compound database	GSE5258	Broad Institute	Homo sapiens	30.9789	PC3 cells + tribenoside, 8.4uM _vs_ DMSO vehicle	RNA expression	Affymetrix GeneChip Human HG_U133A version [1 or 2]	0.041	fold change	1.25
Study_140:Broad Connectivity Map (CMAP 2.0) compound database	GSE5258	Broad Institute	Homo sapiens	30.6748	MCF7 cells + 5279552, 22uM _vs_ DMSO vehicle	RNA expression	Affymetrix GeneChip Human HG_U133A version [1 or 2]	0.0024	fold change	-1.2
Study_140:Broad Connectivity Map (CMAP 2.0) compound database	GSE5258	Broad Institute	Homo sapiens	31.3087	MCF7 cells + ifenprodil, 8.4uM _vs_ DMSO vehicle	RNA expression	Affymetrix GeneChip Human HG_U133A version [1 or 2]	0.0279	fold change	1.26
Study_140:Broad Connectivity Map (CMAP 2.0) compound database	GSE5258	Broad Institute	Homo sapiens	29.5683	MCF7 cells + loperamide, 7.8uM _vs_ DMSO vehicle	RNA expression	Affymetrix GeneChip Human HG_U133A version [1 or 2]	0.0003	fold change	1.31
Study_140:Broad Connectivity Map (CMAP 2.0) compound database	GSE5258	Broad Institute	Homo sapiens	30.012	MCF7 cells + papaverine, 10.6uM _vs_ DMSO vehicle	RNA expression	Affymetrix GeneChip Human HG_U133A version [1 or 2]	0.0067	fold change	-1.26
Study_140:Broad Connectivity Map (CMAP 2.0) compound database	GSE5258	Broad Institute	Homo sapiens	29.976	PC3 cells + dicycloverine, 11.6uM _vs_ DMSO vehicle	RNA expression	Affymetrix GeneChip Human HG_U133A version [1 or 2]	0.0075	fold change	1.24
Study_140:Broad Connectivity Map (CMAP 2.0) compound database	GSE5258	Broad Institute	Homo sapiens	30.303	PC3 cells + levonorgestrel, 12.8uM _vs_ DMSO vehicle	RNA expression	Affymetrix GeneChip Human HG_U133A version [1 or 2]	0.0011	fold change	1.32
Study_140:Broad Connectivity Map (CMAP 2.0) compound database	GSE5258	Broad Institute	Homo sapiens	29.656	PC3 cells + promazine, 12.4uM _vs_ DMSO vehicle	RNA expression	Affymetrix GeneChip Human HG_U133A version [1 or 2]	0.0031	fold change	1.34
Study_140:Broad Connectivity Map (CMAP 2.0) compound database	GSE5258	Broad Institute	Homo sapiens	28.9352	MCF7 cells + tyloxapol, 4uM _vs_ DMSO vehicle	RNA expression	Affymetrix GeneChip Human HG_U133A version [1 or 2]	0.0163	fold change	-1.2
Study_140:Broad Connectivity Map (CMAP 2.0) compound database	GSE5258	Broad Institute	Homo sapiens	28.6041	PC3 cells + menadione, 23.2uM _vs_ DMSO vehicle	RNA expression	Affymetrix GeneChip Human HG_U133A version [1 or 2]	7.3e-05	fold change	1.55
Study_140:Broad Connectivity Map (CMAP 2.0) compound database	GSE5258	Broad Institute	Homo sapiens	29.4638	PC3 cells + securinine, 18.4uM _vs_ DMSO vehicle	RNA expression	Affymetrix GeneChip Human HG_U133A version [1 or 2]	0.0031	fold change	-1.32
Study_140:Broad Connectivity Map (CMAP 2.0) compound database	GSE5258	Broad Institute	Homo sapiens	29.0023	MCF7 cells + 15-delta prostaglandin J2, 10uM _vs_ DMSO vehicle	RNA expression	Affymetrix GeneChip Human HG_U133A version [1 or 2]	9.2e-05	fold change	-1.49
Study_140:Broad Connectivity Map (CMAP 2.0) compound database	GSE5258	Broad Institute	Homo sapiens	27.6855	MCF7 cells + metergoline, 10uM _vs_ DMSO vehicle	RNA expression	Affymetrix GeneChip Human HG_U133A version [1 or 2]	0.0016	fold change	1.41
Study_140:Broad Connectivity Map (CMAP 2.0) compound database	GSE5258	Broad Institute	Homo sapiens	28.1849	MCF7 cells + raloxifene, 7.8uM _vs_ DMSO vehicle	RNA expression	Affymetrix GeneChip Human HG_U133A version [1 or 2]	0.0138	fold change	1.25
Study_140:Broad Connectivity Map (CMAP 2.0) compound database	GSE5258	Broad Institute	Homo sapiens	27.8552	MCF7 cells + thioridazine, 9.8uM _vs_ DMSO vehicle	RNA expression	Affymetrix GeneChip Human HG_U133A version [1 or 2]	0.0011	fold change	1.38
Study_140:Broad Connectivity Map (CMAP 2.0) compound database	GSE5258	Broad Institute	Homo sapiens	28.0112	MCF7 cells + tribenoside, 8.4uM _vs_ DMSO vehicle	RNA expression	Affymetrix GeneChip Human HG_U133A version [1 or 2]	0.0301	fold change	-1.23
Study_140:Broad Connectivity Map (CMAP 2.0) compound database	GSE5258	Broad Institute	Homo sapiens	27.533	PC3 cells + clemizole, 11uM _vs_ DMSO vehicle	RNA expression	Affymetrix GeneChip Human HG_U133A version [1 or 2]	0.0094	fold change	1.25
Study_140:Broad Connectivity Map (CMAP 2.0) compound database	GSE5258	Broad Institute	Homo sapiens	28.3447	MCF7 cells + bufexamac, 18uM _vs_ DMSO vehicle	RNA expression	Affymetrix GeneChip Human HG_U133A version [1 or 2]	0.0167	fold change	-1.21
Study_140:Broad Connectivity Map (CMAP 2.0) compound database	GSE5258	Broad Institute	Homo sapiens	26.738	MCF7 cells + promazine, 12.4uM _vs_ DMSO vehicle	RNA expression	Affymetrix GeneChip Human HG_U133A version [1 or 2]	0.0015	fold change	1.25
Study_140:Broad Connectivity Map (CMAP 2.0) compound database	GSE5258	Broad Institute	Homo sapiens	26.738	MCF7 cells + 5224221, 12uM _vs_ DMSO vehicle	RNA expression	Affymetrix GeneChip Human HG_U133A version [1 or 2]	0.0002	fold change	-1.39
Study_140:Broad Connectivity Map (CMAP 2.0) compound database	GSE5258	Broad Institute	Homo sapiens	24.5821	MCF7 cells + nifuroxazide, 14.6uM _vs_ DMSO vehicle	RNA expression	Affymetrix GeneChip Human HG_U133A version [1 or 2]	0.0046	fold change	-1.26
Study_140:Broad Connectivity Map (CMAP 2.0) compound database	GSE5258	Broad Institute	Homo sapiens	25.4453	MCF7 cells + perhexiline, 10.2uM _vs_ DMSO vehicle	RNA expression	Affymetrix GeneChip Human HG_U133A version [1 or 2]	0.0064	fold change	1.4
Study_140:Broad Connectivity Map (CMAP 2.0) compound database	GSE5258	Broad Institute	Homo sapiens	24.5821	PC3 cells + famotidine, 11.8uM _vs_ DMSO vehicle	RNA expression	Affymetrix GeneChip Human HG_U133A version [1 or 2]	0.0142	fold change	1.21
Study_140:Broad Connectivity Map (CMAP 2.0) compound database	GSE5258	Broad Institute	Homo sapiens	25	PC3 cells + levodopa, 20.2uM _vs_ DMSO vehicle	RNA expression	Affymetrix GeneChip Human HG_U133A version [1 or 2]	0.0097	fold change	1.22
Study_140:Broad Connectivity Map (CMAP 2.0) compound database	GSE5258	Broad Institute	Homo sapiens	25.025	MCF7 cells + 5109870, 25uM _vs_ DMSO vehicle	RNA expression	Affymetrix GeneChip Human HG_U133A version [1 or 2]	0.0051	fold change	-1.3
Study_140:Broad Connectivity Map (CMAP 2.0) compound database	GSE5258	Broad Institute	Homo sapiens	23.9808	HL60 cells + clomipramine, 11.4uM _vs_ DMSO vehicle	RNA expression	Affymetrix GeneChip Human HG_U133A version [1 or 2]	0.001	fold change	1.22
Study_140:Broad Connectivity Map (CMAP 2.0) compound database	GSE5258	Broad Institute	Homo sapiens	23.4852	HL60 cells + furazolidone, 17.8uM _vs_ DMSO vehicle	RNA expression	Affymetrix GeneChip Human HG_U133A version [1 or 2]	0.0096	fold change	1.39
Study_140:Broad Connectivity Map (CMAP 2.0) compound database	GSE5258	Broad Institute	Homo sapiens	23.6407	MCF7 cells + tretinoin, 1uM _vs_ DMSO vehicle	RNA expression	Affymetrix GeneChip Human HG_U133A version [1 or 2]	0.0001	fold change	-1.43
Study_140:Broad Connectivity Map (CMAP 2.0) compound database	GSE5258	Broad Institute	Homo sapiens	24.3309	MCF7 cells + butoconazole, 8.4uM _vs_ DMSO vehicle	RNA expression	Affymetrix GeneChip Human HG_U133A version [1 or 2]	0.0009	fold change	1.26
Study_140:Broad Connectivity Map (CMAP 2.0) compound database	GSE5258	Broad Institute	Homo sapiens	22.604	MCF7 cells + puromycin, 7.4uM _vs_ DMSO vehicle	RNA expression	Affymetrix GeneChip Human HG_U133A version [1 or 2]	0.0008	fold change	-1.67
Study_140:Broad Connectivity Map (CMAP 2.0) compound database	GSE5258	Broad Institute	Homo sapiens	23.1054	MCF7 cells + verteporfin, 2.8uM _vs_ DMSO vehicle	RNA expression	Affymetrix GeneChip Human HG_U133A version [1 or 2]	0.0285	fold change	1.36
Study_140:Broad Connectivity Map (CMAP 2.0) compound database	GSE5258	Broad Institute	Homo sapiens	23.2342	PC3 cells + latamoxef, 7uM _vs_ DMSO vehicle	RNA expression	Affymetrix GeneChip Human HG_U133A version [1 or 2]	0.0008	fold change	1.3
Study_140:Broad Connectivity Map (CMAP 2.0) compound database	GSE5258	Broad Institute	Homo sapiens	21.8341	MCF7 cells + chlorprothixene, 11.4uM _vs_ DMSO vehicle	RNA expression	Affymetrix GeneChip Human HG_U133A version [1 or 2]	0.0027	fold change	1.27
Study_140:Broad Connectivity Map (CMAP 2.0) compound database	GSE5258	Broad Institute	Homo sapiens	20.9732	MCF7 cells + mifepristone, 9.4uM _vs_ DMSO vehicle	RNA expression	Affymetrix GeneChip Human HG_U133A version [1 or 2]	0.0399	fold change	1.22
Study_140:Broad Connectivity Map (CMAP 2.0) compound database	GSE5258	Broad Institute	Homo sapiens	21.1954	PC3 cells + 15-delta prostaglandin J2, 10uM _vs_ DMSO vehicle	RNA expression	Affymetrix GeneChip Human HG_U133A version [1 or 2]	0.0017	fold change	-1.35
Study_140:Broad Connectivity Map (CMAP 2.0) compound database	GSE5258	Broad Institute	Homo sapiens	21.2224	MCF7 cells + benzethonium chloride, 9uM _vs_ DMSO vehicle	RNA expression	Affymetrix GeneChip Human HG_U133A version [1 or 2]	0.0265	fold change	1.3
Study_140:Broad Connectivity Map (CMAP 2.0) compound database	GSE5258	Broad Institute	Homo sapiens	19.8098	MCF7 cells + miconazole, 9.6uM _vs_ DMSO vehicle	RNA expression	Affymetrix GeneChip Human HG_U133A version [1 or 2]	0.0272	fold change	1.22
Study_140:Broad Connectivity Map (CMAP 2.0) compound database	GSE5258	Broad Institute	Homo sapiens	20.2675	PC3 cells + mebendazole, 13.6uM _vs_ DMSO vehicle	RNA expression	Affymetrix GeneChip Human HG_U133A version [1 or 2]	0.0333	fold change	1.24
Study_140:Broad Connectivity Map (CMAP 2.0) compound database	GSE5258	Broad Institute	Homo sapiens	19.9681	MCF7 cells + famprofazone, 10.6uM _vs_ DMSO vehicle	RNA expression	Affymetrix GeneChip Human HG_U133A version [1 or 2]	0.0023	fold change	1.22
Study_140:Broad Connectivity Map (CMAP 2.0) compound database	GSE5258	Broad Institute	Homo sapiens	18.997	MCF7 cells + tanespimycin, 1uM _vs_ DMSO vehicle	RNA expression	Affymetrix GeneChip Human HG_U133A version [1 or 2]	2.3e-06	fold change	1.33
Study_140:Broad Connectivity Map (CMAP 2.0) compound database	GSE5258	Broad Institute	Homo sapiens	18.9825	MCF7 cells + troglitazone, 10uM _vs_ DMSO vehicle	RNA expression	Affymetrix GeneChip Human HG_U133A version [1 or 2]	0.0348	fold change	1.21
Study_140:Broad Connectivity Map (CMAP 2.0) compound database	GSE5258	Broad Institute	Homo sapiens	19.4553	MCF7 cells + withaferin A, 1uM _vs_ DMSO vehicle	RNA expression	Affymetrix GeneChip Human HG_U133A version [1 or 2]	0.0124	fold change	-1.32
Study_140:Broad Connectivity Map (CMAP 2.0) compound database	GSE5258	Broad Institute	Homo sapiens	18.7196	PC3 cells + cloperastine, 11uM _vs_ DMSO vehicle	RNA expression	Affymetrix GeneChip Human HG_U133A version [1 or 2]	0.0002	fold change	1.48
Study_140:Broad Connectivity Map (CMAP 2.0) compound database	GSE5258	Broad Institute	Homo sapiens	17.9276	MCF7 cells + prochlorperazine, 6.6uM _vs_ DMSO vehicle	RNA expression	Affymetrix GeneChip Human HG_U133A version [1 or 2]	0.031	fold change	1.22
Study_140:Broad Connectivity Map (CMAP 2.0) compound database	GSE5258	Broad Institute	Homo sapiens	18.4502	MCF7 cells + pyrvinium, 3.4uM _vs_ DMSO vehicle	RNA expression	Affymetrix GeneChip Human HG_U133A version [1 or 2]	0.0007	fold change	1.44
Study_140:Broad Connectivity Map (CMAP 2.0) compound database	GSE5258	Broad Institute	Homo sapiens	18.1752	MCF7 cells + ciclopirox, 15uM _vs_ DMSO vehicle	RNA expression	Affymetrix GeneChip Human HG_U133A version [1 or 2]	0.0178	fold change	-1.28
Study_140:Broad Connectivity Map (CMAP 2.0) compound database	GSE5258	Broad Institute	Homo sapiens	16.9033	MCF7 cells + methylbenzethonium chloride, 8.6uM _vs_ DMSO vehicle	RNA expression	Affymetrix GeneChip Human HG_U133A version [1 or 2]	0.0015	fold change	1.25
Study_140:Broad Connectivity Map (CMAP 2.0) compound database	GSE5258	Broad Institute	Homo sapiens	16.9319	MCF7 cells + nordihydroguaiaretic acid, 1uM _vs_ DMSO vehicle	RNA expression	Affymetrix GeneChip Human HG_U133A version [1 or 2]	0.0282	fold change	1.22
Study_140:Broad Connectivity Map (CMAP 2.0) compound database	GSE5258	Broad Institute	Homo sapiens	17.4825	MCF7 cells + prochlorperazine, 10uM _vs_ DMSO vehicle	RNA expression	Affymetrix GeneChip Human HG_U133A version [1 or 2]	0.0187	fold change	1.29
Study_140:Broad Connectivity Map (CMAP 2.0) compound database	GSE5258	Broad Institute	Homo sapiens	17.2592	MCF7 cells + progesterone, 12.8uM _vs_ DMSO vehicle	RNA expression	Affymetrix GeneChip Human HG_U133A version [1 or 2]	0.0326	fold change	1.23
Study_140:Broad Connectivity Map (CMAP 2.0) compound database	GSE5258	Broad Institute	Homo sapiens	17.1174	MCF7 cells + thioguanosine, 12.6uM _vs_ DMSO vehicle	RNA expression	Affymetrix GeneChip Human HG_U133A version [1 or 2]	0.0027	fold change	1.43
Study_140:Broad Connectivity Map (CMAP 2.0) compound database	GSE5258	Broad Institute	Homo sapiens	16.6058	PC3 cells + 0175029-0000, 1uM _vs_ DMSO vehicle	RNA expression	Affymetrix GeneChip Human HG_U133A version [1 or 2]	0.0018	fold change	1.38
Study_140:Broad Connectivity Map (CMAP 2.0) compound database	GSE5258	Broad Institute	Homo sapiens	16.8919	PC3 cells + alexidine, 6.8uM _vs_ DMSO vehicle	RNA expression	Affymetrix GeneChip Human HG_U133A version [1 or 2]	0.0103	fold change	1.37
Study_140:Broad Connectivity Map (CMAP 2.0) compound database	GSE5258	Broad Institute	Homo sapiens	16.65	MCF7 cells + dequalinium chloride, 7.6uM _vs_ DMSO vehicle	RNA expression	Affymetrix GeneChip Human HG_U133A version [1 or 2]	0.0291	fold change	-1.22
Study_140:Broad Connectivity Map (CMAP 2.0) compound database	GSE5258	Broad Institute	Homo sapiens	17.3611	MCF7 cells + disulfiram, 13.4uM _vs_ DMSO vehicle	RNA expression	Affymetrix GeneChip Human HG_U133A version [1 or 2]	0.0204	fold change	1.22
Study_140:Broad Connectivity Map (CMAP 2.0) compound database	GSE5258	Broad Institute	Homo sapiens	15.8378	PC3 cells + emetine, 7.2uM _vs_ DMSO vehicle	RNA expression	Affymetrix GeneChip Human HG_U133A version [1 or 2]	0.0034	fold change	1.38
Study_140:Broad Connectivity Map (CMAP 2.0) compound database	GSE5258	Broad Institute	Homo sapiens	16.0154	PC3 cells + nocodazole, 13.2uM _vs_ DMSO vehicle	RNA expression	Affymetrix GeneChip Human HG_U133A version [1 or 2]	0.0134	fold change	-1.29
Study_140:Broad Connectivity Map (CMAP 2.0) compound database	GSE5258	Broad Institute	Homo sapiens	15.5521	MCF7 cells + dipyridamole, 8uM _vs_ DMSO vehicle	RNA expression	Affymetrix GeneChip Human HG_U133A version [1 or 2]	0.004	fold change	-1.21
Study_140:Broad Connectivity Map (CMAP 2.0) compound database	GSE5258	Broad Institute	Homo sapiens	16.0565	MCF7 cells + fluphenazine, 10uM _vs_ DMSO vehicle	RNA expression	Affymetrix GeneChip Human HG_U133A version [1 or 2]	0.0086	fold change	1.31
Study_140:Broad Connectivity Map (CMAP 2.0) compound database	GSE5258	Broad Institute	Homo sapiens	15.1286	PC3 cells + anisomycin, 15uM _vs_ DMSO vehicle	RNA expression	Affymetrix GeneChip Human HG_U133A version [1 or 2]	0.0012	fold change	-1.69
Study_140:Broad Connectivity Map (CMAP 2.0) compound database	GSE5258	Broad Institute	Homo sapiens	15.361	PC3 cells + diphenylpyraline, 12.6uM _vs_ DMSO vehicle	RNA expression	Affymetrix GeneChip Human HG_U133A version [1 or 2]	0.0417	fold change	-1.2
Study_140:Broad Connectivity Map (CMAP 2.0) compound database	GSE5258	Broad Institute	Homo sapiens	14.3062	HL60 cells + laudanosine, 11.2uM _vs_ DMSO vehicle	RNA expression	Affymetrix GeneChip Human HG_U133A version [1 or 2]	0.0473	fold change	1.24
Study_140:Broad Connectivity Map (CMAP 2.0) compound database	GSE5258	Broad Institute	Homo sapiens	14.3802	PC3 cells + chlortetracycline, 7.8uM _vs_ DMSO vehicle	RNA expression	Affymetrix GeneChip Human HG_U133A version [1 or 2]	0.0205	fold change	-1.3
Study_140:Broad Connectivity Map (CMAP 2.0) compound database	GSE5258	Broad Institute	Homo sapiens	14.1483	MCF7 cells + acetylsalicylic acid, 100uM _vs_ DMSO vehicle	RNA expression	Affymetrix GeneChip Human HG_U133A version [1 or 2]	0.0142	fold change	-1.31
Study_140:Broad Connectivity Map (CMAP 2.0) compound database	GSE5258	Broad Institute	Homo sapiens	12.8436	MCF7 cells + parthenolide, 16.2uM _vs_ DMSO vehicle	RNA expression	Affymetrix GeneChip Human HG_U133A version [1 or 2]	0.0002	fold change	-1.39
Study_140:Broad Connectivity Map (CMAP 2.0) compound database	GSE5258	Broad Institute	Homo sapiens	13.048	PC3 cells + digoxigenin, 10.2uM _vs_ DMSO vehicle	RNA expression	Affymetrix GeneChip Human HG_U133A version [1 or 2]	0.004	fold change	-1.2
Study_140:Broad Connectivity Map (CMAP 2.0) compound database	GSE5258	Broad Institute	Homo sapiens	12.6358	PC3 cells + lycorine, 12.4uM _vs_ DMSO vehicle	RNA expression	Affymetrix GeneChip Human HG_U133A version [1 or 2]	0.017	fold change	-1.41
Study_140:Broad Connectivity Map (CMAP 2.0) compound database	GSE5258	Broad Institute	Homo sapiens	13.1961	PC3 cells + strophanthidin, 9.8uM _vs_ DMSO vehicle	RNA expression	Affymetrix GeneChip Human HG_U133A version [1 or 2]	0.0279	fold change	-1.29
Study_140:Broad Connectivity Map (CMAP 2.0) compound database	GSE5258	Broad Institute	Homo sapiens	13.3049	PC3 cells + trichostatin A, 1uM _vs_ DMSO vehicle	RNA expression	Affymetrix GeneChip Human HG_U133A version [1 or 2]	0.0002	fold change	1.62
Study_140:Broad Connectivity Map (CMAP 2.0) compound database	GSE5258	Broad Institute	Homo sapiens	12.7162	MCF7 cells + anisomycin, 15uM _vs_ DMSO vehicle	RNA expression	Affymetrix GeneChip Human HG_U133A version [1 or 2]	0.0003	fold change	-1.67
Study_140:Broad Connectivity Map (CMAP 2.0) compound database	GSE5258	Broad Institute	Homo sapiens	13.1857	MCF7 cells + CP-690334-01, 10uM _vs_ DMSO vehicle	RNA expression	Affymetrix GeneChip Human HG_U133A version [1 or 2]	0.031	fold change	-1.23
Study_140:Broad Connectivity Map (CMAP 2.0) compound database	GSE5258	Broad Institute	Homo sapiens	12.0135	MCF7 cells + niclosamide, 12.2uM _vs_ DMSO vehicle	RNA expression	Affymetrix GeneChip Human HG_U133A version [1 or 2]	0.0058	fold change	-1.23
Study_140:Broad Connectivity Map (CMAP 2.0) compound database	GSE5258	Broad Institute	Homo sapiens	12.13	MCF7 cells + rottlerin, 10uM _vs_ DMSO vehicle	RNA expression	Affymetrix GeneChip Human HG_U133A version [1 or 2]	0.0005	fold change	-1.29
Study_140:Broad Connectivity Map (CMAP 2.0) compound database	GSE5258	Broad Institute	Homo sapiens	12.089	MCF7 cells + valproic acid, 1000uM _vs_ DMSO vehicle	RNA expression	Affymetrix GeneChip Human HG_U133A version [1 or 2]	0.0208	fold change	-1.28
Study_140:Broad Connectivity Map (CMAP 2.0) compound database	GSE5258	Broad Institute	Homo sapiens	11.7647	PC3 cells + cimetidine, 15.8uM _vs_ DMSO vehicle	RNA expression	Affymetrix GeneChip Human HG_U133A version [1 or 2]	0.0001	fold change	-1.71
Study_140:Broad Connectivity Map (CMAP 2.0) compound database	GSE5258	Broad Institute	Homo sapiens	12.133	PC3 cells + LY-294002, 10uM _vs_ DMSO vehicle	RNA expression	Affymetrix GeneChip Human HG_U133A version [1 or 2]	0.0105	fold change	1.24
Study_140:Broad Connectivity Map (CMAP 2.0) compound database	GSE5258	Broad Institute	Homo sapiens	12.4347	MCF7 cells + calmidazolium, 5uM _vs_ DMSO vehicle	RNA expression	Affymetrix GeneChip Human HG_U133A version [1 or 2]	0.0136	fold change	-1.23
Study_140:Broad Connectivity Map (CMAP 2.0) compound database	GSE5258	Broad Institute	Homo sapiens	12.282	MCF7 cells + (+)-chelidonine, 10.8uM _vs_ DMSO vehicle	RNA expression	Affymetrix GeneChip Human HG_U133A version [1 or 2]	0.0076	fold change	-1.3
Study_140:Broad Connectivity Map (CMAP 2.0) compound database	GSE5258	Broad Institute	Homo sapiens	11.6577	MCF7 cells + clomifene, 6.6uM _vs_ DMSO vehicle	RNA expression	Affymetrix GeneChip Human HG_U133A version [1 or 2]	0.026	fold change	1.23
Study_140:Broad Connectivity Map (CMAP 2.0) compound database	GSE5258	Broad Institute	Homo sapiens	12.1862	MCF7 cells + gossypol, 7.8uM _vs_ DMSO vehicle	RNA expression	Affymetrix GeneChip Human HG_U133A version [1 or 2]	0.0171	fold change	-1.27
Study_140:Broad Connectivity Map (CMAP 2.0) compound database	GSE5258	Broad Institute	Homo sapiens	10.7181	HL60 cells + ipratropium bromide, 9.8uM _vs_ DMSO vehicle	RNA expression	Affymetrix GeneChip Human HG_U133A version [1 or 2]	0.002	fold change	1.26
Study_140:Broad Connectivity Map (CMAP 2.0) compound database	GSE5258	Broad Institute	Homo sapiens	11.4338	HL60 cells + latamoxef, 7uM _vs_ DMSO vehicle	RNA expression	Affymetrix GeneChip Human HG_U133A version [1 or 2]	9.2e-05	fold change	1.86
Study_140:Broad Connectivity Map (CMAP 2.0) compound database	GSE5258	Broad Institute	Homo sapiens	10.6906	HL60 cells + pergolide, 9.8uM _vs_ DMSO vehicle	RNA expression	Affymetrix GeneChip Human HG_U133A version [1 or 2]	0.0139	fold change	-1.23
Study_140:Broad Connectivity Map (CMAP 2.0) compound database	GSE5258	Broad Institute	Homo sapiens	10.9963	MCF7 cells + thiostrepton, 2.4uM _vs_ DMSO vehicle	RNA expression	Affymetrix GeneChip Human HG_U133A version [1 or 2]	0.0111	fold change	-1.21
Study_140:Broad Connectivity Map (CMAP 2.0) compound database	GSE5258	Broad Institute	Homo sapiens	10.9194	MCF7 cells + trifluoperazine, 10uM _vs_ DMSO vehicle	RNA expression	Affymetrix GeneChip Human HG_U133A version [1 or 2]	0.0144	fold change	1.26
Study_140:Broad Connectivity Map (CMAP 2.0) compound database	GSE5258	Broad Institute	Homo sapiens	10.9433	MCF7 cells + quinostatin, 10uM _vs_ DMSO vehicle	RNA expression	Affymetrix GeneChip Human HG_U133A version [1 or 2]	0.0025	fold change	-1.2
Study_140:Broad Connectivity Map (CMAP 2.0) compound database	GSE5258	Broad Institute	Homo sapiens	10.7805	PC3 cells + doxorubicin, 6.8uM _vs_ DMSO vehicle	RNA expression	Affymetrix GeneChip Human HG_U133A version [1 or 2]	0.0432	fold change	1.28
Study_140:Broad Connectivity Map (CMAP 2.0) compound database	GSE5258	Broad Institute	Homo sapiens	11.4233	PC3 cells + metronidazole, 23.4uM _vs_ DMSO vehicle	RNA expression	Affymetrix GeneChip Human HG_U133A version [1 or 2]	9.5e-05	fold change	-1.74
Study_140:Broad Connectivity Map (CMAP 2.0) compound database	GSE5258	Broad Institute	Homo sapiens	11.4574	PC3 cells + vorinostat, 10uM _vs_ DMSO vehicle	RNA expression	Affymetrix GeneChip Human HG_U133A version [1 or 2]	0.0004	fold change	1.51
Study_140:Broad Connectivity Map (CMAP 2.0) compound database	GSE5258	Broad Institute	Homo sapiens	10.9266	MCF7 cells + domperidone, 7.4uM _vs_ DMSO vehicle	RNA expression	Affymetrix GeneChip Human HG_U133A version [1 or 2]	0.0309	fold change	-1.22
Study_140:Broad Connectivity Map (CMAP 2.0) compound database	GSE5258	Broad Institute	Homo sapiens	11.04	MCF7 cells + emetine, 7.2uM _vs_ DMSO vehicle	RNA expression	Affymetrix GeneChip Human HG_U133A version [1 or 2]	0.0324	fold change	-1.51
Study_140:Broad Connectivity Map (CMAP 2.0) compound database	GSE5258	Broad Institute	Homo sapiens	10.4297	MCF7 cells + luteolin, 14uM _vs_ DMSO vehicle	RNA expression	Affymetrix GeneChip Human HG_U133A version [1 or 2]	0.0299	fold change	1.21
Study_140:Broad Connectivity Map (CMAP 2.0) compound database	GSE5258	Broad Institute	Homo sapiens	10.3434	MCF7 cells + valproic acid, 500uM _vs_ DMSO vehicle	RNA expression	Affymetrix GeneChip Human HG_U133A version [1 or 2]	0.0231	fold change	-1.23
Study_140:Broad Connectivity Map (CMAP 2.0) compound database	GSE5258	Broad Institute	Homo sapiens	10.1461	PC3 cells + cicloheximide, 14.2uM _vs_ DMSO vehicle	RNA expression	Affymetrix GeneChip Human HG_U133A version [1 or 2]	0.0055	fold change	-1.25
Study_140:Broad Connectivity Map (CMAP 2.0) compound database	GSE5258	Broad Institute	Homo sapiens	9.94233	MCF7 cells + daunorubicin, 7uM _vs_ DMSO vehicle	RNA expression	Affymetrix GeneChip Human HG_U133A version [1 or 2]	0.0046	fold change	1.39
Study_140:Broad Connectivity Map (CMAP 2.0) compound database	GSE5258	Broad Institute	Homo sapiens	8.64902	MCF7 cells + thioridazine, 10uM _vs_ DMSO vehicle	RNA expression	Affymetrix GeneChip Human HG_U133A version [1 or 2]	0.0011	fold change	1.28
Study_140:Broad Connectivity Map (CMAP 2.0) compound database	GSE5258	Broad Institute	Homo sapiens	8.71688	MCF7 cells + digitoxigenin, 10.6uM _vs_ DMSO vehicle	RNA expression	Affymetrix GeneChip Human HG_U133A version [1 or 2]	0.0008	fold change	1.29
Study_140:Broad Connectivity Map (CMAP 2.0) compound database	GSE5258	Broad Institute	Homo sapiens	8.69112	MCF7 cells + genistein, 10uM _vs_ DMSO vehicle	RNA expression	Affymetrix GeneChip Human HG_U133A version [1 or 2]	0.028	fold change	-1.22
Study_140:Broad Connectivity Map (CMAP 2.0) compound database	GSE5258	Broad Institute	Homo sapiens	8.68357	PC3 cells + trichostatin A, 0.1uM _vs_ DMSO vehicle	RNA expression	Affymetrix GeneChip Human HG_U133A version [1 or 2]	0.0054	fold change	1.48
Study_140:Broad Connectivity Map (CMAP 2.0) compound database	GSE5258	Broad Institute	Homo sapiens	7.72678	PC3 cells + 0175029-0000, 10uM _vs_ DMSO vehicle	RNA expression	Affymetrix GeneChip Human HG_U133A version [1 or 2]	0.0012	fold change	1.43
Study_140:Broad Connectivity Map (CMAP 2.0) compound database	GSE5258	Broad Institute	Homo sapiens	8.40336	MCF7 cells + 0175029-0000, 10uM _vs_ DMSO vehicle	RNA expression	Affymetrix GeneChip Human HG_U133A version [1 or 2]	0.0009	fold change	1.32
Study_140:Broad Connectivity Map (CMAP 2.0) compound database	GSE5258	Broad Institute	Homo sapiens	7.86164	MCF7 cells + cephaeline, 6uM _vs_ DMSO vehicle	RNA expression	Affymetrix GeneChip Human HG_U133A version [1 or 2]	0.0054	fold change	-1.39
Study_140:Broad Connectivity Map (CMAP 2.0) compound database	GSE5258	Broad Institute	Homo sapiens	8.08146	MCF7 cells + digoxin, 5.2uM _vs_ DMSO vehicle	RNA expression	Affymetrix GeneChip Human HG_U133A version [1 or 2]	0.0091	fold change	1.34
Study_140:Broad Connectivity Map (CMAP 2.0) compound database	GSE5258	Broad Institute	Homo sapiens	7.36811	MCF7 cells + lycorine, 12.4uM _vs_ DMSO vehicle	RNA expression	Affymetrix GeneChip Human HG_U133A version [1 or 2]	0.0024	fold change	-1.22
Study_140:Broad Connectivity Map (CMAP 2.0) compound database	GSE5258	Broad Institute	Homo sapiens	6.87663	MCF7 cells + mitoxantrone, 7.8uM _vs_ DMSO vehicle	RNA expression	Affymetrix GeneChip Human HG_U133A version [1 or 2]	0.0065	fold change	1.24
Study_140:Broad Connectivity Map (CMAP 2.0) compound database	GSE5258	Broad Institute	Homo sapiens	6.89085	PC3 cells + camptothecin, 11.4uM _vs_ DMSO vehicle	RNA expression	Affymetrix GeneChip Human HG_U133A version [1 or 2]	0.0337	fold change	1.28
Study_140:Broad Connectivity Map (CMAP 2.0) compound database	GSE5258	Broad Institute	Homo sapiens	7.2982	MCF7 cells + camptothecin, 11.4uM _vs_ DMSO vehicle	RNA expression	Affymetrix GeneChip Human HG_U133A version [1 or 2]	0.0003	fold change	1.52
Study_140:Broad Connectivity Map (CMAP 2.0) compound database	GSE5258	Broad Institute	Homo sapiens	7.07014	MCF7 cells + doxorubicin, 6.8uM _vs_ DMSO vehicle	RNA expression	Affymetrix GeneChip Human HG_U133A version [1 or 2]	0.0068	fold change	1.37
Study_140:Broad Connectivity Map (CMAP 2.0) compound database	GSE5258	Broad Institute	Homo sapiens	6.28852	MCF7 cells + monorden, 0.1uM _vs_ DMSO vehicle	RNA expression	Affymetrix GeneChip Human HG_U133A version [1 or 2]	0.0338	fold change	-1.21
Study_140:Broad Connectivity Map (CMAP 2.0) compound database	GSE5258	Broad Institute	Homo sapiens	6.14704	MCF7 cells + trichostatin A, 1uM _vs_ DMSO vehicle	RNA expression	Affymetrix GeneChip Human HG_U133A version [1 or 2]	0.0002	fold change	-1.38
Study_140:Broad Connectivity Map (CMAP 2.0) compound database	GSE5258	Broad Institute	Homo sapiens	6.40205	PC3 cells + chlorhexidine, 8uM _vs_ DMSO vehicle	RNA expression	Affymetrix GeneChip Human HG_U133A version [1 or 2]	0.0259	fold change	-1.32
Study_140:Broad Connectivity Map (CMAP 2.0) compound database	GSE5258	Broad Institute	Homo sapiens	6.28141	MCF7 cells + bisacodyl, 11uM _vs_ DMSO vehicle	RNA expression	Affymetrix GeneChip Human HG_U133A version [1 or 2]	0.0471	fold change	1.2
Study_140:Broad Connectivity Map (CMAP 2.0) compound database	GSE5258	Broad Institute	Homo sapiens	6.14477	MCF7 cells + helveticoside, 7.4uM _vs_ DMSO vehicle	RNA expression	Affymetrix GeneChip Human HG_U133A version [1 or 2]	0.0014	fold change	1.25
Study_140:Broad Connectivity Map (CMAP 2.0) compound database	GSE5258	Broad Institute	Homo sapiens	6.37267	MCF7 cells + ellipticine, 16.2uM _vs_ DMSO vehicle	RNA expression	Affymetrix GeneChip Human HG_U133A version [1 or 2]	0.0165	fold change	1.2
Study_140:Broad Connectivity Map (CMAP 2.0) compound database	GSE5258	Broad Institute	Homo sapiens	4.87757	HL60 cells + glibenclamide, 8uM _vs_ DMSO vehicle	RNA expression	Affymetrix GeneChip Human HG_U133A version [1 or 2]	0.0007	fold change	1.25
Study_140:Broad Connectivity Map (CMAP 2.0) compound database	GSE5258	Broad Institute	Homo sapiens	4.84168	MCF7 cells + vorinostat, 10uM _vs_ DMSO vehicle	RNA expression	Affymetrix GeneChip Human HG_U133A version [1 or 2]	0.0292	fold change	-1.25
Study_140:Broad Connectivity Map (CMAP 2.0) compound database	GSE5258	Broad Institute	Homo sapiens	5.13294	MCF7 cells + ionomycin, 2uM _vs_ DMSO vehicle	RNA expression	Affymetrix GeneChip Human HG_U133A version [1 or 2]	0.0003	fold change	1.33
Study_140:Broad Connectivity Map (CMAP 2.0) compound database	GSE5258	Broad Institute	Homo sapiens	5.449	MCF7 cells + alvespimycin, 0.1uM _vs_ DMSO vehicle	RNA expression	Affymetrix GeneChip Human HG_U133A version [1 or 2]	0.024	fold change	1.23
Study_140:Broad Connectivity Map (CMAP 2.0) compound database	GSE5258	Broad Institute	Homo sapiens	3.76676	MCF7 cells + trichostatin A, 0.1uM _vs_ DMSO vehicle	RNA expression	Affymetrix GeneChip Human HG_U133A version [1 or 2]	0.0384	fold change	-1.3
Study_141:The effect of IL-13 and dust mites on gene expression in murine model of asthma	GSE1301	Children's National Medical Center	Mus musculus	97.8761	Mouse lung after house dust mite exposure - IL-13 null _vs_ wildtype	RNA expression	Affymetrix GeneChip Mouse MG_430 2.0	0.0017	fold change	-3.61	GENE	IL13	GENEMODE	Irreversible gene knockout
Study_141:The effect of IL-13 and dust mites on gene expression in murine model of asthma	GSE1301	Children's National Medical Center	Mus musculus	93.8879	Lung of wildtype mice after house dust mite exposure _vs_ PBS control	RNA expression	Affymetrix GeneChip Mouse MG_430 2.0	0.001	fold change	4.39
Study_141:The effect of IL-13 and dust mites on gene expression in murine model of asthma	GSE1301	Children's National Medical Center	Mus musculus	29.6944	Mouse lung from IL-13 null after house dust mite exposure _vs_ PBS control	RNA expression	Affymetrix GeneChip Mouse MG_430 2.0	0.0366	fold change	1.42	GENE	IL13	GENEMODE	Irreversible gene knockout
Study_142:Edema Toxin-treated Macrophage Study	GSE4712	University of Texas Medical Branch	Mus musculus	97.407	Macrophages treated with 1ng/ml LPS 3hr _vs_ untreated	RNA expression	Affymetrix GeneChip Mouse MG_430 2.0	0.0373	fold change	-7.36
Study_142:Edema Toxin-treated Macrophage Study	GSE4712	University of Texas Medical Branch	Mus musculus	56.0143	Macrophages treated with 2.5ug/ml EdTX 6hr _vs_ untreated	RNA expression	Affymetrix GeneChip Mouse MG_430 2.0	0.0402	fold change	-3.41
Study_143:Synergy between PPARgamma ligands and platinum-based drugs in cancer	GSE7035	Dana-Farber Cancer Institute	Homo sapiens	97.8474	A549 NSCLC adenocarcinoma cells + rosiglitazone and carboplatin _vs_ untreated NSCLC	RNA expression	Affymetrix GeneChip Human HG_U133A version [1 or 2]	0.0131	fold change	-1.95
Study_144:Murine pulmonary responses to ambient Baltimore particulate matter	GSE9465	University of Chicago	Mus musculus	98.0661	Lung from OVA-induced asthmatic mice exposed to ambient particulate matter _vs_ uninduced unexposed	RNA expression	Affymetrix GeneChip Mouse MG_430 2.0	0.0012	fold change	13.1
Study_144:Murine pulmonary responses to ambient Baltimore particulate matter	GSE9465	University of Chicago	Mus musculus	98.0661	Lung from mice exposed to ambient particulate matter _vs_ unexposed	RNA expression	Affymetrix GeneChip Mouse MG_430 2.0	0.004	fold change	2.65
Study_144:Murine pulmonary responses to ambient Baltimore particulate matter	GSE9465	University of Chicago	Mus musculus	95.8405	Lung from mice exposed ambient particulate matter - OVA-induced asthmatic mice _vs_ uninduced	RNA expression	Affymetrix GeneChip Mouse MG_430 2.0	0.0034	fold change	4.93
Study_144:Murine pulmonary responses to ambient Baltimore particulate matter	GSE9465	University of Chicago	Mus musculus	94.9433	Lung from OVA-induced asthmatic mice _vs_ uninduced	RNA expression	Affymetrix GeneChip Mouse MG_430 2.0	0.0124	fold change	4.77
Study_145:Murine Airway Hyperresponsiveness	GSE3184	Children's National Medical Center	Mus musculus	97.5115	Lung of hyporesponsive strain ragweed pollen exposed 24h _vs_ control 24h	RNA expression	Affymetrix GeneChip Mouse MG_430A 2.0	0.0005	fold change	4.28
Study_145:Murine Airway Hyperresponsiveness	GSE3184	Children's National Medical Center	Mus musculus	93.9144	Lung of hyperresponsive strain ragweed pollen exposed 24h _vs_ control 24h	RNA expression	Affymetrix GeneChip Mouse MG_430A 2.0	0.0013	fold change	4.99
Study_145:Murine Airway Hyperresponsiveness	GSE3184	Children's National Medical Center	Mus musculus	80.1655	Lung of hyperresponsive strain ragweed pollen exposed 6h _vs_ hyporesponsive strain exposed 6h	RNA expression	Affymetrix GeneChip Mouse MG_430A 2.0	0.013	fold change	2.23
Study_145:Murine Airway Hyperresponsiveness	GSE3184	Children's National Medical Center	Mus musculus	71.399	Lung of hyperresponsive strain ragweed pollen exposed 6h _vs_ control 6h	RNA expression	Affymetrix GeneChip Mouse MG_430A 2.0	0.0013	fold change	2.76
Study_146:Prostate cancer C4-2 cells with SPOP F133V mutation treated with JQ1	GSE78213		Homo sapiens	97.2649	Prostate cancer C4-2 cells treated 24hr with DMSO - SPOP F133V mutant _vs_ wildtype	RNA expression	Illumina iGenome UCSC, hg19, March 6, 2013 RefSeq	3.5e-28	fold change	2.55704	GENE	SPOP	GENEMODE	Gene mutation
Study_146:Prostate cancer C4-2 cells with SPOP F133V mutation treated with JQ1	GSE78213		Homo sapiens	52.6399	Prostate cancer C4-2 cells treated 24hr with 1uM JQ1 - SPOP F133V mutant _vs_ wildtype	RNA expression	Illumina iGenome UCSC, hg19, March 6, 2013 RefSeq	4.6e-11	fold change	1.78778	GENE	SPOP	GENEMODE	Gene mutation
Study_146:Prostate cancer C4-2 cells with SPOP F133V mutation treated with JQ1	GSE78213		Homo sapiens	5.48401	Prostate cancer C4-2 cells SPOP F133V mutant treated 24hr with 1uM JQ1 _vs_ DMSO	RNA expression	Illumina iGenome UCSC, hg19, March 6, 2013 RefSeq	0.0132	fold change	-1.20001	GENE	SPOP	GENEMODE	Gene mutation
Study_147:Diffuse large B-cell lymphoma Karpas-422 cells treated with allosteric PRC2 inhibitor EED226	GSE81267		Homo sapiens	97.0007	Diffuse large B-cell lymphoma Karpas-422 cells treated 72hr with 5uM EED-226 _vs_ DMSO	RNA expression	Affymetrix GeneChip Human HG_U133 Plus 2.0	5.9e-05	fold change	8.73
Study_147:Diffuse large B-cell lymphoma Karpas-422 cells treated with allosteric PRC2 inhibitor EED226	GSE81267		Homo sapiens	94.8299	Diffuse large B-cell lymphoma Karpas-422 cells treated 144hr with 5uM EED-226 _vs_ DMSO	RNA expression	Affymetrix GeneChip Human HG_U133 Plus 2.0	3.2e-05	fold change	21.8
Study_147:Diffuse large B-cell lymphoma Karpas-422 cells treated with allosteric PRC2 inhibitor EED226	GSE81267		Homo sapiens	87.9755	Diffuse large B-cell lymphoma Karpas-422 cells treated 48hr with 5uM EED-226 _vs_ DMSO	RNA expression	Affymetrix GeneChip Human HG_U133 Plus 2.0	0.0045	fold change	2.58
Study_148:Breast cancer and mammary gland cells treated with anti-cancer agent 5-aza-2'-deoxycytidine (AZA)	GSE71363		Homo sapiens	97.0761	Breast cells treated 4d with 5uM AZA - MCF7 adenocarcinoma _vs_ MCF12A mammary gland	RNA expression	Affymetrix GeneChip Human HG_U133 Plus 2.0	0.0118	fold change	56
Study_148:Breast cancer and mammary gland cells treated with anti-cancer agent 5-aza-2'-deoxycytidine (AZA)	GSE71363		Homo sapiens	95.0498	Breast adenocarcinoma MDA-MB-231 cells treated 4d with 5uM AZA _vs_ DMSO	RNA expression	Affymetrix GeneChip Human HG_U133 Plus 2.0	0.0066	fold change	9.91
Study_148:Breast cancer and mammary gland cells treated with anti-cancer agent 5-aza-2'-deoxycytidine (AZA)	GSE71363		Homo sapiens	91.3759	Breast adenocarcinoma MCF7 cells treated 4d with 5uM AZA _vs_ DMSO	RNA expression	Affymetrix GeneChip Human HG_U133 Plus 2.0	0.0311	fold change	10.7
Study_148:Breast cancer and mammary gland cells treated with anti-cancer agent 5-aza-2'-deoxycytidine (AZA)	GSE71363		Homo sapiens	86.1252	Breast cells treated 4d with 5uM AZA - MDA-MB-231 adenocarcinoma _vs_ MCF12A mammary gland	RNA expression	Affymetrix GeneChip Human HG_U133 Plus 2.0	0.0104	fold change	15.9
Study_148:Breast cancer and mammary gland cells treated with anti-cancer agent 5-aza-2'-deoxycytidine (AZA)	GSE71363		Homo sapiens	50.2285	Mammary gland MCF12A cells treated 4d with 5uM AZA _vs_ DMSO	RNA expression	Affymetrix GeneChip Human HG_U133 Plus 2.0	0.0203	fold change	1.93
Study_149:Adenocarcinomic alveolar basal epithelial A549 cells with TGF-beta induced EMT - a timecourse	GSE69667		Homo sapiens	97.2649	Adenocarcinomic alveolar basal epithelial A549 cells with TGF-beta induced EMT 36hr _ vs_ 0hr	RNA expression	Illumina iGenome UCSC, hg19, March 6, 2013 RefSeq	3e-20	fold change	-17.6374	GENE	TGFB1	GENEMODE	Protein treatment
Study_149:Adenocarcinomic alveolar basal epithelial A549 cells with TGF-beta induced EMT - a timecourse	GSE69667		Homo sapiens	96.3855	Adenocarcinomic alveolar basal epithelial A549 cells with TGF-beta induced EMT 72hr _ vs_ 0hr	RNA expression	Illumina iGenome UCSC, hg19, March 6, 2013 RefSeq	2.7e-15	fold change	-14.5559	GENE	TGFB1	GENEMODE	Protein treatment
Study_149:Adenocarcinomic alveolar basal epithelial A549 cells with TGF-beta induced EMT - a timecourse	GSE69667		Homo sapiens	94.6755	Adenocarcinomic alveolar basal epithelial A549 cells with TGF-beta induced EMT 48hr _ vs_ 0hr	RNA expression	Illumina iGenome UCSC, hg19, March 6, 2013 RefSeq	1e-13	fold change	-12.324	GENE	TGFB1	GENEMODE	Protein treatment
Study_149:Adenocarcinomic alveolar basal epithelial A549 cells with TGF-beta induced EMT - a timecourse	GSE69667		Homo sapiens	84.3469	Adenocarcinomic alveolar basal epithelial A549 cells with TGF-beta induced EMT 24hr _ vs_ 0hr	RNA expression	Illumina iGenome UCSC, hg19, March 6, 2013 RefSeq	1.6e-09	fold change	-6.75352	GENE	TGFB1	GENEMODE	Protein treatment
Study_149:Adenocarcinomic alveolar basal epithelial A549 cells with TGF-beta induced EMT - a timecourse	GSE69667		Homo sapiens	70.7094	Adenocarcinomic alveolar basal epithelial A549 cells with TGF-beta induced EMT 96hr _ vs_ 0hr	RNA expression	Illumina iGenome UCSC, hg19, March 6, 2013 RefSeq	8.3e-05	fold change	-3.85549	GENE	TGFB1	GENEMODE	Protein treatment
Study_150:Prostate cancer cells expressing HOXB13 and FOXA1 in combination or alone	GSE70078		Homo sapiens	96.9105	Prostate cancer cells expressing FOXA1 _vs_ LACZ control	RNA expression	Illumina iGenome UCSC, hg19, March 6, 2013 RefSeq	0	fold change	24.0029	GENE	FOXA1	GENEMODE	Gene overexpression
Study_150:Prostate cancer cells expressing HOXB13 and FOXA1 in combination or alone	GSE70078		Homo sapiens	95.8662	Prostate cancer cells expressing HOXB13 _vs_ LACZ control	RNA expression	Illumina iGenome UCSC, hg19, March 6, 2013 RefSeq	3.8e-200	fold change	10.1745	GENE	HOXB13	GENEMODE	Gene overexpression
Study_150:Prostate cancer cells expressing HOXB13 and FOXA1 in combination or alone	GSE70078		Homo sapiens	59.9104	Prostate cancer cells expressing HOXB13 and FOXA1 _vs_ HOXB13 only	RNA expression	Illumina iGenome UCSC, hg19, March 6, 2013 RefSeq	3.8e-63	fold change	1.89385	GENE	FOXA1	GENEMODE	Gene overexpression
Study_150:Prostate cancer cells expressing HOXB13 and FOXA1 in combination or alone	GSE70078		Homo sapiens	59.9104	Prostate cancer cells expressing HOXB13 and FOXA1 _vs_ HOXB13 only	RNA expression	Illumina iGenome UCSC, hg19, March 6, 2013 RefSeq	3.8e-63	fold change	1.89385	GENE	HOXB13	GENEMODE	Gene overexpression
Study_150:Prostate cancer cells expressing HOXB13 and FOXA1 in combination or alone	GSE70078		Homo sapiens	23.7379	Prostate cancer cells expressing HOXB13 and FOXA1 _vs_ FOXA1 only	RNA expression	Illumina iGenome UCSC, hg19, March 6, 2013 RefSeq	2.2e-08	fold change	-1.2436	GENE	FOXA1	GENEMODE	Gene overexpression
Study_150:Prostate cancer cells expressing HOXB13 and FOXA1 in combination or alone	GSE70078		Homo sapiens	23.7379	Prostate cancer cells expressing HOXB13 and FOXA1 _vs_ FOXA1 only	RNA expression	Illumina iGenome UCSC, hg19, March 6, 2013 RefSeq	2.2e-08	fold change	-1.2436	GENE	HOXB13	GENEMODE	Gene overexpression
Study_151:Pancreatic duct organoids from adenocarcinoma (PDAC) or benign neoplasia of pancreas (PanIN)	GSE63348		Mus musculus	97.4013	Pancreatic duct organoids of Kras G12D expressing mice with PanIN _vs_ wildtype normal	RNA expression	Illumina iGenome UCSC mm10, May 23 2014, RefSeq	4.2e-11	fold change	4.61017	GENE	KRAS	GENEMODE	Hypermorphic mutation
Study_151:Pancreatic duct organoids from adenocarcinoma (PDAC) or benign neoplasia of pancreas (PanIN)	GSE63348		Mus musculus	97.4013	Pancreatic duct organoids of Kras G12D expressing mice with PanIN _vs_ wildtype normal	RNA expression	Illumina iGenome UCSC mm10, May 23 2014, RefSeq	4.2e-11	fold change	4.61017	GENE	KRAS	GENEMODE	conditional expression
Study_152:Androgen receptor positive prostate cancer cell lines treated with R1881	GSE50936		Homo sapiens	97.3994	DUCaP androgen receptor positive prostate cancer cells 1nM R1881 treated 8hr _vs_ EtOH	RNA expression	Affymetrix GeneChip Human Gene 1.0 ST Array [transcript (gene) version]	0.0241	fold change	10.4
Study_152:Androgen receptor positive prostate cancer cell lines treated with R1881	GSE50936		Homo sapiens	94.6916	DUCaP androgen receptor positive prostate cancer cells 1nM R1881 treated 24hr _vs_ EtOH	RNA expression	Affymetrix GeneChip Human Gene 1.0 ST Array [transcript (gene) version]	0.0001	fold change	9.27
Study_152:Androgen receptor positive prostate cancer cell lines treated with R1881	GSE50936		Homo sapiens	94.2152	LNCaP androgen receptor positive prostate cancer cells 1nM R1881 treated 24hr _vs_ EtOH	RNA expression	Affymetrix GeneChip Human Gene 1.0 ST Array [transcript (gene) version]	0.0076	fold change	5.31
Study_153:Hepatocellular carcinoma Hep G2 cells overexpressing FOXA1	GSE30447		Homo sapiens	97.1477	Hepatocellular carcinoma Hep G2 cells from passage 15 - FOXA1 overexpressed _vs_ wildtype controls	RNA expression	Affymetrix GeneChip Human Gene 1.0 ST Array [transcript (gene) version]	0.0129	fold change	7.6	GENE	FOXA1	GENEMODE	Gene overexpression
Study_153:Hepatocellular carcinoma Hep G2 cells overexpressing FOXA1	GSE30447		Homo sapiens	95.9049	Hepatocellular carcinoma Hep G2 cells from passage 11 - FOXA1 overexpressed _vs_ wildtype controls	RNA expression	Affymetrix GeneChip Human Gene 1.0 ST Array [transcript (gene) version]	0.0325	fold change	6.01	GENE	FOXA1	GENEMODE	Gene overexpression
Study_154:Breast cancer cell lines treated with LXR ligand GW3965	GSE34987		Homo sapiens	96.7399	Breast cancer SK-BR-3 cells (ER-) + 10uM GW3965 (LXR agonist) for 48hr _vs_ control (ethanol)	RNA expression	Illumina Human HT-12 (WG-6) v3.0 expression beadchip	0.0206	fold change	2.74	GENE	ESR1	GENEMODE	Cell marker - negative
Study_154:Breast cancer cell lines treated with LXR ligand GW3965	GSE34987		Homo sapiens	87.2159	Breast cancer MCF7 cells (ER+) + 10uM GW3965 (LXR agonist) for 48hr _vs_ control (ethanol)	RNA expression	Illumina Human HT-12 (WG-6) v3.0 expression beadchip	0.0004	fold change	4.27	GENE	ESR1	GENEMODE	Cell marker - positive
Study_154:Breast cancer cell lines treated with LXR ligand GW3965	GSE34987		Homo sapiens	53.4662	Breast cancer T-47D cells (ER+) + 10uM GW3965 (LXR agonist) for 48hr _vs_ control (ethanol)	RNA expression	Illumina Human HT-12 (WG-6) v3.0 expression beadchip	0.0251	fold change	-1.48	GENE	ESR1	GENEMODE	Cell marker - positive
Study_155:Combinatorial targeting of glycolysis and oxidative phosphorylation suppresses tumor growth	GSE16816		Homo sapiens	96.5121	SK-4 esophageal cancer cells + 4mM deoxy-glucose and 5mM metformin 12hr _vs_ metformin only	RNA expression	Illumina Sentrix Human-6 v2 (Target ID)	0.0018	fold change	1.91
Study_155:Combinatorial targeting of glycolysis and oxidative phosphorylation suppresses tumor growth	GSE16816		Homo sapiens	97.1345	SK-4 esophageal cancer cells treated for 12hr with 2mM AICAR _vs_ untreated	RNA expression	Illumina Sentrix Human-6 v2 (Target ID)	0.0134	fold change	-2.75
Study_155:Combinatorial targeting of glycolysis and oxidative phosphorylation suppresses tumor growth	GSE16816		Homo sapiens	94.8569	SK-4 esophageal cancer cells + 4mM deoxy-glucose and 2mM AICAR 12hr _vs_ untreated	RNA expression	Illumina Sentrix Human-6 v2 (Target ID)	0.0173	fold change	-2.6
Study_155:Combinatorial targeting of glycolysis and oxidative phosphorylation suppresses tumor growth	GSE16816		Homo sapiens	50.957	SK-4 esophageal cancer cells + 4mM deoxy-glucose and 5mM metformin 12hr _vs_ deoxy-glucose only	RNA expression	Illumina Sentrix Human-6 v2 (Target ID)	0.0099	fold change	-1.48
Study_156:Lungs of mice exposed to increasing doses beta-chloroprene by inhalation	GSE40795		Mus musculus	96.753	Lungs of female B6C3F1-Crl mice 10wk old + 6hr/d 5d/wk for 5d 13ppm chloroprene _vs_ air controls	RNA expression	Affymetrix GeneChip Mouse MG_430 2.0	0.0427	fold change	2.13
Study_156:Lungs of mice exposed to increasing doses beta-chloroprene by inhalation	GSE40795		Mus musculus	93.5401	Lungs of female B6C3F1-Crl mice 10wk old + 6hr/d 5d/wk for 5d 2ppm chloroprene _vs_ air controls	RNA expression	Affymetrix GeneChip Mouse MG_430 2.0	0.0183	fold change	1.83
Study_156:Lungs of mice exposed to increasing doses beta-chloroprene by inhalation	GSE40795		Mus musculus	92.43	Lungs of female B6C3F1-Crl mice 10wk old + 6hr/d 5d/wk for 5d 90ppm chloroprene _vs_ air controls	RNA expression	Affymetrix GeneChip Mouse MG_430 2.0	0.0026	fold change	2.57
Study_156:Lungs of mice exposed to increasing doses beta-chloroprene by inhalation	GSE40795		Mus musculus	49.503	Lungs of female B6C3F1-Crl mice 10wk old + 6hr/d 5d/wk for 15d 90ppm chloroprene _vs_ air controls	RNA expression	Affymetrix GeneChip Mouse MG_430 2.0	0.0462	fold change	1.5
Study_157:MCF7 breast cancer cells with SIN3A silenced and stimulated with LIF	GSE35696		Homo sapiens	96.695	MCF7 cells 1hr 10ng/mL LIF stimulated after 72hr treatment with SIN3A siRNA _vs_ control siRNA	RNA expression	Affymetrix GeneChip Human HG_U133 Plus 2.0	0.0005	fold change	-3.03	GENE	LIF	GENEMODE	Protein treatment
Study_157:MCF7 breast cancer cells with SIN3A silenced and stimulated with LIF	GSE35696		Homo sapiens	96.695	MCF7 cells 1hr 10ng/mL LIF stimulated after 72hr treatment with SIN3A siRNA _vs_ control siRNA	RNA expression	Affymetrix GeneChip Human HG_U133 Plus 2.0	0.0005	fold change	-3.03	GENE	SIN3A	GENEMODE	small interfering RNA
Study_157:MCF7 breast cancer cells with SIN3A silenced and stimulated with LIF	GSE35696		Homo sapiens	92.0607	MCF7 cells 1hr unstimulated after 72hr treatment with SIN3A siRNA _vs_ control siRNA	RNA expression	Affymetrix GeneChip Human HG_U133 Plus 2.0	0.0007	fold change	-2.75	GENE	SIN3A	GENEMODE	small interfering RNA
Study_158:Mx1-mediated resistance to highly pathogenic influenza virus infection	GSE35933		Mus musculus	96.8898	Lung IFNalpha untreated then mock infection 24hr post - Mx1 mutant _vs_ wildtype	RNA expression	Agilent Mouse Whole Genome G4122A/G4122F	0.0007	fold change	-1.25	GENE	MX1	GENEMODE	Gene mutation
Study_158:Mx1-mediated resistance to highly pathogenic influenza virus infection	GSE35933		Mus musculus	81.9417	Lung Mx1 mutant 24 post mock infection - 10000u IFNalpha treated _vs_ untreated	RNA expression	Agilent Mouse Whole Genome G4122A/G4122F	0.0067	fold change	1.29	GENE	MX1	GENEMODE	Gene mutation
Study_158:Mx1-mediated resistance to highly pathogenic influenza virus infection	GSE35933		Mus musculus	81.9417	Lung Mx1 mutant 24 post mock infection - 10000u IFNalpha treated _vs_ untreated	RNA expression	Agilent Mouse Whole Genome G4122A/G4122F	0.0067	fold change	1.29	GENE	IFNA	GENEMODE	Protein treatment
Study_159:Synergism of Iraqi sand and cigarette smoke co-exposure in rats	GSE28804		Rattus norvegicus	96.4116	Lungs exposed to cigarette smoke 3hr/d 5d/wk for 6wk + Iraqi sand final 2wk 7d/wk _vs_ untreated	RNA expression	Affymetrix GeneChip Rat RAE230 2.0	0.0271	fold change	2.64
Study_160:Xenograft and metastatic tumor gene expression profiles regulated by RAF1	GSE29884		Homo sapiens	96.6184	MCF7 cells overexpressing RAF1 _vs_ non-transfected	RNA expression	Affymetrix GeneChip Human HG_U133 Plus 2.0	0.0136	fold change	-21.3	GENE	RAF1	GENEMODE	Gene overexpression
Study_161:Breast cancer gene expression regulated by expression of the transcription factors Snail and Slug	GSE29672		Homo sapiens	97.3843	MCF-7 breast cancer cells 4d after transduction with snail-expressing _vs_ control adenovirus	RNA expression	Affymetrix GeneChip Human HG_U133 Plus 2.0	0.0012	fold change	-13.6	GENE	SNAI1	GENEMODE	Gene overexpression
Study_161:Breast cancer gene expression regulated by expression of the transcription factors Snail and Slug	GSE29672		Homo sapiens	94.8299	MCF-7 breast cancer cells 4d after transduction with slug-expressing _vs_ control adenovirus	RNA expression	Affymetrix GeneChip Human HG_U133 Plus 2.0	0.0012	fold change	-6.72	GENE	SNAI2	GENEMODE	Gene overexpression
Study_161:Breast cancer gene expression regulated by expression of the transcription factors Snail and Slug	GSE29672		Homo sapiens	93.9602	MCF-7 breast cancer cells 2d after transduction with snail-expressing _vs_ control adenovirus	RNA expression	Affymetrix GeneChip Human HG_U133 Plus 2.0	0.0002	fold change	-7.02	GENE	SNAI1	GENEMODE	Gene overexpression
Study_161:Breast cancer gene expression regulated by expression of the transcription factors Snail and Slug	GSE29672		Homo sapiens	86.9792	MCF-7 breast cancer cells 1d after transduction with snail-expressing _vs_ control adenovirus	RNA expression	Affymetrix GeneChip Human HG_U133 Plus 2.0	9.5e-05	fold change	-3.46	GENE	SNAI1	GENEMODE	Gene overexpression
Study_161:Breast cancer gene expression regulated by expression of the transcription factors Snail and Slug	GSE29672		Homo sapiens	72.5953	MCF-7 breast cancer cells 2d after transduction with slug-expressing _vs_ control adenovirus	RNA expression	Affymetrix GeneChip Human HG_U133 Plus 2.0	0.0063	fold change	-1.93	GENE	SNAI2	GENEMODE	Gene overexpression
Study_161:Breast cancer gene expression regulated by expression of the transcription factors Snail and Slug	GSE29672		Homo sapiens	53.9072	MCF-7 breast cancer cells 1d after transduction with slug-expressing _vs_ control adenovirus	RNA expression	Affymetrix GeneChip Human HG_U133 Plus 2.0	0.0069	fold change	-1.48	GENE	SNAI2	GENEMODE	Gene overexpression
Study_162:A549 lung epithelial cells treated with TGF-beta and SIS3	GSE26858		Homo sapiens	96.8992	A549 lung epithelial cells + 24hr 2ng/ml TGF-beta _vs_ DMSO vehicle controls	RNA expression	Agilent Human Whole Genome G4112A/G4112F	2.3e-06	fold change	-29.6	GENE	TGFB1	GENEMODE	Protein treatment
Study_162:A549 lung epithelial cells treated with TGF-beta and SIS3	GSE26858		Homo sapiens	79.4231	A549 lung epithelial cells + 12hr 2ng/ml TGF-beta _vs_ DMSO vehicle controls	RNA expression	Agilent Human Whole Genome G4112A/G4112F	0.0001	fold change	-4.5	GENE	TGFB1	GENEMODE	Protein treatment
Study_162:A549 lung epithelial cells treated with TGF-beta and SIS3	GSE26858		Homo sapiens	65.3193	A549 lung epithelial cells + 24hr 2ng/ml TGF-beta with 30min 10uM SIS3 pretreatment _vs_ without	RNA expression	Agilent Human Whole Genome G4112A/G4112F	0.0003	fold change	8.42	GENE	TGFB1	GENEMODE	Protein treatment
Study_162:A549 lung epithelial cells treated with TGF-beta and SIS3	GSE26858		Homo sapiens	22.9844	A549 lung epithelial cells + 30min 10uM SIS3 inhibitor _vs_ DMSO vehicle controls	RNA expression	Agilent Human Whole Genome G4112A/G4112F	0.0001	fold change	-2.92
Study_163:Head and neck squamous cell carcinoma cell lines with varying intrinsic radiosensitivities	GSE21644		Homo sapiens	96.4674	Squamous cell carcinoma cell lines - low-medium (2.1-2.6) _vs_ high radiosensitivity (1.4)	RNA expression	Affymetrix GeneChip Human HG_U133 Plus 2.0	0.0315	fold change	-35.1
Study_164:MALT lymphoma gene expression profiling from samples with or without translocations	GSE16024		Homo sapiens	96.5251	MALT lymphomas with t(14;18) IGH-MALT1 _vs_ translocation-negative_GPL96	RNA expression	Affymetrix GeneChip Human HG_U133A version [1 or 2]	0.0064	fold change	-9.63	GENE	IGH@	GENEMODE	Gene fusion
Study_164:MALT lymphoma gene expression profiling from samples with or without translocations	GSE16024		Homo sapiens	96.5251	MALT lymphomas with t(14;18) IGH-MALT1 _vs_ translocation-negative_GPL96	RNA expression	Affymetrix GeneChip Human HG_U133A version [1 or 2]	0.0064	fold change	-9.63	GENE	MALT1	GENEMODE	Gene fusion
Study_164:MALT lymphoma gene expression profiling from samples with or without translocations	GSE16024		Homo sapiens	82.7595	Gastric MALT lymphomas with t(1;14) BCL10-IGH or t(1;2) BCL10-IGK _vs_ translocation-negative_GPL97	RNA expression	Affymetrix GeneChip Human HG_U133 Set	0.023	fold change	-2.33	GENE	IGH@	GENEMODE	Gene fusion
Study_164:MALT lymphoma gene expression profiling from samples with or without translocations	GSE16024		Homo sapiens	82.7595	Gastric MALT lymphomas with t(1;14) BCL10-IGH or t(1;2) BCL10-IGK _vs_ translocation-negative_GPL97	RNA expression	Affymetrix GeneChip Human HG_U133 Set	0.023	fold change	-2.33	GENE	BCL10	GENEMODE	Gene fusion
Study_164:MALT lymphoma gene expression profiling from samples with or without translocations	GSE16024		Homo sapiens	82.7595	Gastric MALT lymphomas with t(1;14) BCL10-IGH or t(1;2) BCL10-IGK _vs_ translocation-negative_GPL97	RNA expression	Affymetrix GeneChip Human HG_U133 Set	0.023	fold change	-2.33	GENE	IGK@	GENEMODE	Gene fusion
Study_165:LNCaP cells with SRF silencing and R1881 androgen stimulation	GSE22606		Homo sapiens	97.0007	LNCaP cells transfected 42hr with control siRNA then treated 48hr with 5nM R1881 _vs_ vehicle	RNA expression	Affymetrix GeneChip Human HG_U133 Plus 2.0	7.1e-06	fold change	15.2
Study_165:LNCaP cells with SRF silencing and R1881 androgen stimulation	GSE22606		Homo sapiens	96.8467	LNCaP cells transfected 42hr with SRF siRNA then treated 48hr with 5nM R1881 _vs_ vehicle	RNA expression	Affymetrix GeneChip Human HG_U133 Plus 2.0	0.0005	fold change	13.6	GENE	SRF	GENEMODE	small interfering RNA
Study_165:LNCaP cells with SRF silencing and R1881 androgen stimulation	GSE22606		Homo sapiens	19.2808	LNCaP cells treated 48hr with vehicle after 42hr transfection with SRF siRNA _vs_ control siRNA	RNA expression	Affymetrix GeneChip Human HG_U133 Plus 2.0	0.0362	fold change	1.41	GENE	SRF	GENEMODE	small interfering RNA
Study_165:LNCaP cells with SRF silencing and R1881 androgen stimulation	GSE22606		Homo sapiens	12.554	LNCaP cells treated 48hr with 5nM R1881 after 42hr transfection with SRF siRNA _vs_ control siRNA	RNA expression	Affymetrix GeneChip Human HG_U133 Plus 2.0	0.0086	fold change	1.27	GENE	SRF	GENEMODE	small interfering RNA
Study_166:Letrozole response in postmenopausal breast cancer patients	GSE20181		Homo sapiens	96.5251	Breast biopsy of postmenopausal patients + 2.5 mg/d oral Letrozole for 90d _vs_ prior treatment	RNA expression	Affymetrix GeneChip Human HG_U133A version [1 or 2]	2.2e-08	fold change	-2.33
Study_166:Letrozole response in postmenopausal breast cancer patients	GSE20181		Homo sapiens	96.1538	Breast biopsy of postmenopausal patients + 2.5 mg /d oral Letrozole for 10-14d _vs_ prior treatment	RNA expression	Affymetrix GeneChip Human HG_U133A version [1 or 2]	4.7e-08	fold change	-1.75
Study_167:Lung epithelial adenocarcinoma H441 cells transduced with KLF5 knockdown or overexpression virus	GSE16555		Mus musculus	96.9387	Lung epithelial adenocarcinoma H441 cell line + KLF5 overexpression viral vector _vs_ empty vector	RNA expression	Affymetrix GeneChip Mouse MG_430 2.0	7.5e-05	fold change	13.7	GENE	KLF5	GENEMODE	Gene overexpression
Study_168:Ovariectomized rats estradiol timecourse treatment	GSE11622		Rattus norvegicus	96.4116	Vaginal tissue from ovariectomized rats treated with 20 ug/kg 17b-estradiol 5d _vs_ vehicle	RNA expression	Affymetrix GeneChip Rat RAE230 2.0	1.5e-08	fold change	-25.4
Study_168:Ovariectomized rats estradiol timecourse treatment	GSE11622		Rattus norvegicus	86.1831	Vaginal tissue from ovariectomized rats treated with 20 ug/kg 17b-estradiol 3d _vs_ vehicle	RNA expression	Affymetrix GeneChip Rat RAE230 2.0	0.0002	fold change	-5.72
Study_169:Expression profile of female reproductive organs treated with estrogen	GSE6931	National Institute of Natural Science	Mus musculus	96.5456	E2 treated mouse mammary gland _vs_ vagina	RNA expression	Affymetrix GeneChip Mouse MG_U74A	0.0497	fold change	-45.1
Study_169:Expression profile of female reproductive organs treated with estrogen	GSE6931	National Institute of Natural Science	Mus musculus	93.9496	E2 treated mouse vagina _vs_ uterus	RNA expression	Affymetrix GeneChip Mouse MG_U74A	0.0364	fold change	21.8
Study_170:Melanocytes with inducible oncogenic receptor Xmrk stimulated with EGF	E-MEXP-1311		Mus musculus	96.4525	Melanocytes with Xmrk receptor starvation then activated with EGF for 8hr _vs_ 0hr	RNA expression	Custom Mouse	0.0109	fold change	2.93	GENE	EGF	GENEMODE	Protein treatment
Study_171:Functions of topoisomerase I in human cancer cells	GSE7161	national cancer institute	Homo sapiens	96.7736	Breast carcinoma MCF7 cells + TOP1-siRNA _vs_ siRNA-control	RNA expression	Affymetrix GeneChip Human HG_U133 Plus 2.0	0.0188	fold change	6.43	GENE	TOP1	GENEMODE	small interfering RNA
Study_172:MCF-7 overexpressing (ca)Raf-1, (ca)MEK, (ca)erbB-2 or EGFR	GSE3542	Baylor College of Medicine	Homo sapiens	96.7118	MCF-7 expressing caRaf _vs_ control MCF-7	RNA expression	Affymetrix GeneChip Human HG_U133A version [1 or 2]	0.0003	fold change	-21.8	GENE	RAF1	GENEMODE	Constitutive gene expression
Study_172:MCF-7 overexpressing (ca)Raf-1, (ca)MEK, (ca)erbB-2 or EGFR	GSE3542	Baylor College of Medicine	Homo sapiens	61.8812	MCF-7 adapted for growth in absence of E2 _vs_ control MCF-7	RNA expression	Affymetrix GeneChip Human HG_U133A version [1 or 2]	0.0134	fold change	1.65
Study_172:MCF-7 overexpressing (ca)Raf-1, (ca)MEK, (ca)erbB-2 or EGFR	GSE3542	Baylor College of Medicine	Homo sapiens	40.9836	MCF-7 expressing ca-erbB-2 _vs_ control MCF-7	RNA expression	Affymetrix GeneChip Human HG_U133A version [1 or 2]	0.0036	fold change	2.33	GENE	ERBB2	GENEMODE	Constitutive gene expression
Study_172:MCF-7 overexpressing (ca)Raf-1, (ca)MEK, (ca)erbB-2 or EGFR	GSE3542	Baylor College of Medicine	Homo sapiens	33.2226	MCF-7 expressing caMEK _vs_ control MCF-7	RNA expression	Affymetrix GeneChip Human HG_U133A version [1 or 2]	0.0124	fold change	2.03	GENE	MAPK1	GENEMODE	Constitutive gene expression
Study_172:MCF-7 overexpressing (ca)Raf-1, (ca)MEK, (ca)erbB-2 or EGFR	GSE3542	Baylor College of Medicine	Homo sapiens	25.2016	MCF-7 expressing caEGFR _vs_ control MCF-7	RNA expression	Affymetrix GeneChip Human HG_U133A version [1 or 2]	0.0225	fold change	-1.52	GENE	EGF	GENEMODE	Protein treatment
Study_172:MCF-7 overexpressing (ca)Raf-1, (ca)MEK, (ca)erbB-2 or EGFR	GSE3542	Baylor College of Medicine	Homo sapiens	25.2016	MCF-7 expressing caEGFR _vs_ control MCF-7	RNA expression	Affymetrix GeneChip Human HG_U133A version [1 or 2]	0.0225	fold change	-1.52	GENE	EGFR	GENEMODE	Gene overexpression
Study_173:Medullary thymic epithelial cells from AIRE knockout mice injected with etoposide and topotecan	GSE92509		Mus musculus	95.8093	mTECs from mice injected with topotecan - AIRE knockout _vs_ wildtype	RNA expression	Affymetrix GeneChip Mouse Gene Array version [1.0 ST or 1.1 ST] [transcript (gene) version]	0.01	fold change	-6.59	GENE	AIRE	GENEMODE	Gene knockout
Study_173:Medullary thymic epithelial cells from AIRE knockout mice injected with etoposide and topotecan	GSE92509		Mus musculus	95.8093	mTECs from mice injected with topotecan - AIRE knockout _vs_ wildtype	RNA expression	Affymetrix GeneChip Mouse Gene Array version [1.0 ST or 1.1 ST] [transcript (gene) version]	0.01	fold change	-6.59	GENE	ENPEP	GENEMODE	Cell marker - negative
Study_173:Medullary thymic epithelial cells from AIRE knockout mice injected with etoposide and topotecan	GSE92509		Mus musculus	95.8093	mTECs from mice injected with topotecan - AIRE knockout _vs_ wildtype	RNA expression	Affymetrix GeneChip Mouse Gene Array version [1.0 ST or 1.1 ST] [transcript (gene) version]	0.01	fold change	-6.59	GENE	PTPRC	GENEMODE	Cell marker - negative
Study_173:Medullary thymic epithelial cells from AIRE knockout mice injected with etoposide and topotecan	GSE92509		Mus musculus	87.7224	mTECs from mice injected with etoposide - AIRE knockout _vs_ wildtype	RNA expression	Affymetrix GeneChip Mouse Gene Array version [1.0 ST or 1.1 ST] [transcript (gene) version]	0.0063	fold change	-4.63	GENE	AIRE	GENEMODE	Gene knockout
Study_173:Medullary thymic epithelial cells from AIRE knockout mice injected with etoposide and topotecan	GSE92509		Mus musculus	87.7224	mTECs from mice injected with etoposide - AIRE knockout _vs_ wildtype	RNA expression	Affymetrix GeneChip Mouse Gene Array version [1.0 ST or 1.1 ST] [transcript (gene) version]	0.0063	fold change	-4.63	GENE	ENPEP	GENEMODE	Cell marker - negative
Study_173:Medullary thymic epithelial cells from AIRE knockout mice injected with etoposide and topotecan	GSE92509		Mus musculus	87.7224	mTECs from mice injected with etoposide - AIRE knockout _vs_ wildtype	RNA expression	Affymetrix GeneChip Mouse Gene Array version [1.0 ST or 1.1 ST] [transcript (gene) version]	0.0063	fold change	-4.63	GENE	PTPRC	GENEMODE	Cell marker - negative
Study_173:Medullary thymic epithelial cells from AIRE knockout mice injected with etoposide and topotecan	GSE92509		Mus musculus	81.4704	mTECs from AIRE knockout mice _vs_ wildtype	RNA expression	Affymetrix GeneChip Mouse Gene Array version [1.0 ST or 1.1 ST] [transcript (gene) version]	0.0009	fold change	-4.41	GENE	AIRE	GENEMODE	Gene knockout
Study_173:Medullary thymic epithelial cells from AIRE knockout mice injected with etoposide and topotecan	GSE92509		Mus musculus	81.4704	mTECs from AIRE knockout mice _vs_ wildtype	RNA expression	Affymetrix GeneChip Mouse Gene Array version [1.0 ST or 1.1 ST] [transcript (gene) version]	0.0009	fold change	-4.41	GENE	ENPEP	GENEMODE	Cell marker - negative
Study_173:Medullary thymic epithelial cells from AIRE knockout mice injected with etoposide and topotecan	GSE92509		Mus musculus	81.4704	mTECs from AIRE knockout mice _vs_ wildtype	RNA expression	Affymetrix GeneChip Mouse Gene Array version [1.0 ST or 1.1 ST] [transcript (gene) version]	0.0009	fold change	-4.41	GENE	PTPRC	GENEMODE	Cell marker - negative
Study_174:Prostate cancer cells exposed to normoxia or hypoxia and treated with HDAC inhibitor vorinostat	GSE80657		Homo sapiens	95.5073	Prostate cancer 22Rv1 cells 24hr exposed to hypoxia and 1uM vorinostat _vs_ DMSO	RNA expression	Illumina HumanHT-12 V4.0 expression beadchip	0.004	fold change	2.66
Study_174:Prostate cancer cells exposed to normoxia or hypoxia and treated with HDAC inhibitor vorinostat	GSE80657		Homo sapiens	94.1531	Prostate cancer 22Rv1 cells 24hr exposed to normoxia and 1uM vorinostat _vs_ DMSO	RNA expression	Illumina HumanHT-12 V4.0 expression beadchip	0.0004	fold change	2.46
Study_174:Prostate cancer cells exposed to normoxia or hypoxia and treated with HDAC inhibitor vorinostat	GSE80657		Homo sapiens	53.8781	Prostate cancer 22Rv1 cells 24hr with 1uM vorinostat and exposed to hypoxia _vs_ to normoxia	RNA expression	Illumina HumanHT-12 V4.0 expression beadchip	0.0381	fold change	1.41
Study_175:Pancreatic ductal cancer PANC-1 and lung cancer A549 cells with KLF10 siRNA and treated with TGFB1	GSE90566		Homo sapiens	95.5238	Lung cancer A549 cells with KLF10 siRNA - 72hr with 5ng/ml TGFB1 _vs_ untreated	RNA expression	Illumina iGenome UCSC, hg19, March 6, 2013 RefSeq	0	fold change	-66.1043	GENE	TGFB1	GENEMODE	Protein treatment
Study_175:Pancreatic ductal cancer PANC-1 and lung cancer A549 cells with KLF10 siRNA and treated with TGFB1	GSE90566		Homo sapiens	95.5238	Lung cancer A549 cells with KLF10 siRNA - 72hr with 5ng/ml TGFB1 _vs_ untreated	RNA expression	Illumina iGenome UCSC, hg19, March 6, 2013 RefSeq	0	fold change	-66.1043	GENE	KLF10	GENEMODE	small interfering RNA
Study_175:Pancreatic ductal cancer PANC-1 and lung cancer A549 cells with KLF10 siRNA and treated with TGFB1	GSE90566		Homo sapiens	95.1819	Lung cancer A549 cells 72hr with 5ng/ml TGFB1 _vs_ untreated controls	RNA expression	Illumina iGenome UCSC, hg19, March 6, 2013 RefSeq	0	fold change	-61.6572	GENE	TGFB1	GENEMODE	Protein treatment
Study_175:Pancreatic ductal cancer PANC-1 and lung cancer A549 cells with KLF10 siRNA and treated with TGFB1	GSE90566		Homo sapiens	93.8421	Pancreatic ductal cancer PANC-1 cells with KLF10 siRNA - 72hr with 5ng/ml TGFB1 _vs_ untreated	RNA expression	Illumina iGenome UCSC, hg19, March 6, 2013 RefSeq	1e-179	fold change	-6.97119	GENE	TGFB1	GENEMODE	Protein treatment
Study_175:Pancreatic ductal cancer PANC-1 and lung cancer A549 cells with KLF10 siRNA and treated with TGFB1	GSE90566		Homo sapiens	93.8421	Pancreatic ductal cancer PANC-1 cells with KLF10 siRNA - 72hr with 5ng/ml TGFB1 _vs_ untreated	RNA expression	Illumina iGenome UCSC, hg19, March 6, 2013 RefSeq	1e-179	fold change	-6.97119	GENE	KLF10	GENEMODE	small interfering RNA
Study_175:Pancreatic ductal cancer PANC-1 and lung cancer A549 cells with KLF10 siRNA and treated with TGFB1	GSE90566		Homo sapiens	88.6949	Pancreatic ductal cancer PANC-1 cells 72hr with 5ng/ml TGFB1 _vs_ untreated controls	RNA expression	Illumina iGenome UCSC, hg19, March 6, 2013 RefSeq	3.9e-68	fold change	-4.17144	GENE	TGFB1	GENEMODE	Protein treatment
Study_175:Pancreatic ductal cancer PANC-1 and lung cancer A549 cells with KLF10 siRNA and treated with TGFB1	GSE90566		Homo sapiens	54.4111	Lung cancer A549 cells with KLF10 siRNA _vs_ non-targeting siRNA controls	RNA expression	Illumina iGenome UCSC, hg19, March 6, 2013 RefSeq	1.8e-53	fold change	-1.81055	GENE	KLF10	GENEMODE	small interfering RNA
Study_175:Pancreatic ductal cancer PANC-1 and lung cancer A549 cells with KLF10 siRNA and treated with TGFB1	GSE90566		Homo sapiens	50.5454	Lung cancer A549 cells 72hr with 5ng/ml TGFB1 - KLF10 siRNA _vs_ non-targeting siRNA	RNA expression	Illumina iGenome UCSC, hg19, March 6, 2013 RefSeq	8.5e-06	fold change	-1.8815	GENE	TGFB1	GENEMODE	Protein treatment
Study_175:Pancreatic ductal cancer PANC-1 and lung cancer A549 cells with KLF10 siRNA and treated with TGFB1	GSE90566		Homo sapiens	50.5454	Lung cancer A549 cells 72hr with 5ng/ml TGFB1 - KLF10 siRNA _vs_ non-targeting siRNA	RNA expression	Illumina iGenome UCSC, hg19, March 6, 2013 RefSeq	8.5e-06	fold change	-1.8815	GENE	KLF10	GENEMODE	small interfering RNA
Study_175:Pancreatic ductal cancer PANC-1 and lung cancer A549 cells with KLF10 siRNA and treated with TGFB1	GSE90566		Homo sapiens	44.9269	Pancreatic ductal cancer PANC-1 cells 72hr with 5ng/ml TGFB1 - KLF10 siRNA _vs_ non-targeting siRNA	RNA expression	Illumina iGenome UCSC, hg19, March 6, 2013 RefSeq	5e-10	fold change	-1.68643	GENE	TGFB1	GENEMODE	Protein treatment
Study_175:Pancreatic ductal cancer PANC-1 and lung cancer A549 cells with KLF10 siRNA and treated with TGFB1	GSE90566		Homo sapiens	44.9269	Pancreatic ductal cancer PANC-1 cells 72hr with 5ng/ml TGFB1 - KLF10 siRNA _vs_ non-targeting siRNA	RNA expression	Illumina iGenome UCSC, hg19, March 6, 2013 RefSeq	5e-10	fold change	-1.68643	GENE	KLF10	GENEMODE	small interfering RNA
Study_176:Non-small cell lung cancer HCC827 cells resistant to erlotinib and expressing EGFR shRNA	GSE69181		Homo sapiens	96.1538	Non-small cell lung cancer HCC827 cells resistant to erlotinib - EGFR shRNA _vs_ non-targeting shRNA	RNA expression	Affymetrix GeneChip Human HG_U133A version [1 or 2]	0.0001	fold change	-32.2	GENE	EGFR	GENEMODE	small hairpin RNA
Study_176:Non-small cell lung cancer HCC827 cells resistant to erlotinib and expressing EGFR shRNA	GSE69181		Homo sapiens	59.7372	Non-small cell lung cancer HCC827 cells - erlotinib resistant _vs_ parental controls	RNA expression	Affymetrix GeneChip Human HG_U133A version [1 or 2]	0.0029	fold change	-3.23
Study_177:Hepatocellular cancer Hep G2 cells expressing ATP7B H1069Q mutant treated with kinase inhibitors	GSE80361		Homo sapiens	95.5238	Liver cancer Hep G2 cells overexpressing ATP7B H1069Q _vs_ wildtype ATP7B	RNA expression	Illumina iGenome UCSC, hg19, March 6, 2013 RefSeq	1.6e-08	fold change	2.00697	GENE	ATP7B	GENEMODE	Gene mutation
Study_177:Hepatocellular cancer Hep G2 cells expressing ATP7B H1069Q mutant treated with kinase inhibitors	GSE80361		Homo sapiens	95.5238	Liver cancer Hep G2 cells overexpressing ATP7B H1069Q _vs_ wildtype ATP7B	RNA expression	Illumina iGenome UCSC, hg19, March 6, 2013 RefSeq	1.6e-08	fold change	2.00697	GENE	ATP7B	GENEMODE	Gene overexpression
Study_177:Hepatocellular cancer Hep G2 cells expressing ATP7B H1069Q mutant treated with kinase inhibitors	GSE80361		Homo sapiens	93.5139	Liver cancer Hep G2 cells overexpressing ATP7B H1069Q - 24hr 5uM p38/MAPK inhibitor _vs_ untreated	RNA expression	Illumina iGenome UCSC, hg19, March 6, 2013 RefSeq	8.8e-32	fold change	3.44776	GENE	ATP7B	GENEMODE	Gene mutation
Study_177:Hepatocellular cancer Hep G2 cells expressing ATP7B H1069Q mutant treated with kinase inhibitors	GSE80361		Homo sapiens	93.5139	Liver cancer Hep G2 cells overexpressing ATP7B H1069Q - 24hr 5uM p38/MAPK inhibitor _vs_ untreated	RNA expression	Illumina iGenome UCSC, hg19, March 6, 2013 RefSeq	8.8e-32	fold change	3.44776	GENE	ATP7B	GENEMODE	Gene overexpression
Study_177:Hepatocellular cancer Hep G2 cells expressing ATP7B H1069Q mutant treated with kinase inhibitors	GSE80361		Homo sapiens	28.5527	Liver cancer Hep G2 cells overexpressing ATP7B H1069Q - 24hr 5uM JNK inhibitor _vs_ untreated	RNA expression	Illumina iGenome UCSC, hg19, March 6, 2013 RefSeq	0.0024	fold change	1.3804	GENE	ATP7B	GENEMODE	Gene overexpression
Study_177:Hepatocellular cancer Hep G2 cells expressing ATP7B H1069Q mutant treated with kinase inhibitors	GSE80361		Homo sapiens	28.5527	Liver cancer Hep G2 cells overexpressing ATP7B H1069Q - 24hr 5uM JNK inhibitor _vs_ untreated	RNA expression	Illumina iGenome UCSC, hg19, March 6, 2013 RefSeq	0.0024	fold change	1.3804	GENE	ATP7B	GENEMODE	Gene mutation
Study_178:Breast carcinoma HCC1806 and MDA-MB-231 cells treated with LBH589	GSE92910		Homo sapiens	95.6938	Breast adenocarcinoma MDA-MB-231 cells treated 96hr with 10nM LBH589 _vs_ DMSO	RNA expression	Illumina iGenome UCSC, hg19, March 6, 2013 RefSeq	4.8e-136	fold change	22.8271
Study_178:Breast carcinoma HCC1806 and MDA-MB-231 cells treated with LBH589	GSE92910		Homo sapiens	57.3348	Breast squamous cell carcinoma HCC1806 cells treated 4wk (5d on 2d off) with 10nM LBH589 _vs_ DMSO	RNA expression	Illumina iGenome UCSC, hg19, March 6, 2013 RefSeq	3.3e-15	fold change	2.89291
Study_178:Breast carcinoma HCC1806 and MDA-MB-231 cells treated with LBH589	GSE92910		Homo sapiens	16.6073	Breast squamous cell carcinoma HCC1806 cells treated 96hr with 10nM LBH589 _vs_ DMSO	RNA expression	Illumina iGenome UCSC, hg19, March 6, 2013 RefSeq	3e-15	fold change	2.58179
Study_179:Clear cell renal carcinoma Caki-2 cells with mutant SETD2	GSE64451		Homo sapiens	95.5238	Clear cell renal carcinoma Caki-2 cells - mutant SETD2 _vs_ wildtype SETD2	RNA expression	Illumina iGenome UCSC, hg19, March 6, 2013 RefSeq	1.7e-08	fold change	-25.8511	GENE	SETD2	GENEMODE	Gene mutation
Study_180:Lungs from NRF2 knockout mice exposed to R-sulforaphane followed by hyperoxia	GSE58654		Mus musculus	95.8387	Lungs of wildtypes, 9mmol/d sulforaphane at 3d, 1d apart - then hyperoxia 3d _vs_ normal air	RNA expression	Affymetrix GeneChip Mouse MG_430 2.0	0.0118	fold change	-23.7
Study_181:Breast cancer MDA-MB-468 and BT-549 cells with PRKCD siRNA knockdown	GSE55503		Homo sapiens	96.1113	Breast cancer MDA-MB-468 cells with PRKCD siRNA knockdown _vs_ control siRNA	RNA expression	Illumina HumanHT-12 V4.0 expression beadchip	0.0018	fold change	-3	GENE	PRKCD	GENEMODE	small interfering RNA
Study_182:Mammary glands of mice during pregnancy or parturition with STAT5A and STAT5B knockout	GSE37646		Mus musculus	95.4526	Mammary glands on day of parturition with STAT5B heterozygous - STAT5A KO _vs_ STAT5A heterozygous	RNA expression	Illumina iGenome UCSC mm10, May 23 2014, RefSeq	1.2e-20	fold change	-11.6687	GENE	STAT5A	GENEMODE	Gene mutation
Study_182:Mammary glands of mice during pregnancy or parturition with STAT5A and STAT5B knockout	GSE37646		Mus musculus	95.4526	Mammary glands on day of parturition with STAT5B heterozygous - STAT5A KO _vs_ STAT5A heterozygous	RNA expression	Illumina iGenome UCSC mm10, May 23 2014, RefSeq	1.2e-20	fold change	-11.6687	GENE	STAT5A	GENEMODE	Irreversible gene knockout
Study_182:Mammary glands of mice during pregnancy or parturition with STAT5A and STAT5B knockout	GSE37646		Mus musculus	95.4526	Mammary glands on day of parturition with STAT5B heterozygous - STAT5A KO _vs_ STAT5A heterozygous	RNA expression	Illumina iGenome UCSC mm10, May 23 2014, RefSeq	1.2e-20	fold change	-11.6687	GENE	STAT5B	GENEMODE	Gene mutation
Study_182:Mammary glands of mice during pregnancy or parturition with STAT5A and STAT5B knockout	GSE37646		Mus musculus	85.2239	Mammary glands on day of parturition with STAT5A heterozygous - STAT5B KO _vs_ STAT5B heterozygous	RNA expression	Illumina iGenome UCSC mm10, May 23 2014, RefSeq	5.2e-14	fold change	-5.88081	GENE	STAT5A	GENEMODE	Gene mutation
Study_182:Mammary glands of mice during pregnancy or parturition with STAT5A and STAT5B knockout	GSE37646		Mus musculus	85.2239	Mammary glands on day of parturition with STAT5A heterozygous - STAT5B KO _vs_ STAT5B heterozygous	RNA expression	Illumina iGenome UCSC mm10, May 23 2014, RefSeq	5.2e-14	fold change	-5.88081	GENE	STAT5B	GENEMODE	Irreversible gene knockout
Study_182:Mammary glands of mice during pregnancy or parturition with STAT5A and STAT5B knockout	GSE37646		Mus musculus	85.2239	Mammary glands on day of parturition with STAT5A heterozygous - STAT5B KO _vs_ STAT5B heterozygous	RNA expression	Illumina iGenome UCSC mm10, May 23 2014, RefSeq	5.2e-14	fold change	-5.88081	GENE	STAT5B	GENEMODE	Gene mutation
Study_182:Mammary glands of mice during pregnancy or parturition with STAT5A and STAT5B knockout	GSE37646		Mus musculus	80.6426	Mammary glands on day of parturition with STAT5A KO - STAT5B heterozygous _vs_ STAT5B wildtype	RNA expression	Illumina iGenome UCSC mm10, May 23 2014, RefSeq	3.8e-07	fold change	-4.8338	GENE	STAT5A	GENEMODE	Irreversible gene knockout
Study_182:Mammary glands of mice during pregnancy or parturition with STAT5A and STAT5B knockout	GSE37646		Mus musculus	80.6426	Mammary glands on day of parturition with STAT5A KO - STAT5B heterozygous _vs_ STAT5B wildtype	RNA expression	Illumina iGenome UCSC mm10, May 23 2014, RefSeq	3.8e-07	fold change	-4.8338	GENE	STAT5B	GENEMODE	Gene mutation
Study_182:Mammary glands of mice during pregnancy or parturition with STAT5A and STAT5B knockout	GSE37646		Mus musculus	64.8105	Mammary glands on day of parturition - STAT5A STAT5B double KO _vs_ wildtype	RNA expression	Illumina iGenome UCSC mm10, May 23 2014, RefSeq	5.9e-09	fold change	-14.5227	GENE	STAT5A	GENEMODE	Conditional gene knockout
Study_182:Mammary glands of mice during pregnancy or parturition with STAT5A and STAT5B knockout	GSE37646		Mus musculus	64.8105	Mammary glands on day of parturition - STAT5A STAT5B double KO _vs_ wildtype	RNA expression	Illumina iGenome UCSC mm10, May 23 2014, RefSeq	5.9e-09	fold change	-14.5227	GENE	STAT5B	GENEMODE	Conditional gene knockout
Study_182:Mammary glands of mice during pregnancy or parturition with STAT5A and STAT5B knockout	GSE37646		Mus musculus	62.2735	Mammary glands on day of parturition - STAT5A STAT5B double KO _vs_ STAT5A KO	RNA expression	Illumina iGenome UCSC mm10, May 23 2014, RefSeq	1.4e-10	fold change	-10.7718	GENE	STAT5A	GENEMODE	Irreversible gene knockout
Study_182:Mammary glands of mice during pregnancy or parturition with STAT5A and STAT5B knockout	GSE37646		Mus musculus	62.2735	Mammary glands on day of parturition - STAT5A STAT5B double KO _vs_ STAT5A KO	RNA expression	Illumina iGenome UCSC mm10, May 23 2014, RefSeq	1.4e-10	fold change	-10.7718	GENE	STAT5A	GENEMODE	Conditional gene knockout
Study_182:Mammary glands of mice during pregnancy or parturition with STAT5A and STAT5B knockout	GSE37646		Mus musculus	62.2735	Mammary glands on day of parturition - STAT5A STAT5B double KO _vs_ STAT5A KO	RNA expression	Illumina iGenome UCSC mm10, May 23 2014, RefSeq	1.4e-10	fold change	-10.7718	GENE	STAT5B	GENEMODE	Conditional gene knockout
Study_182:Mammary glands of mice during pregnancy or parturition with STAT5A and STAT5B knockout	GSE37646		Mus musculus	50.2351	Mammary glands on day of parturition - STAT5A KO and STAT5B heterozygous _vs_ wildtype	RNA expression	Illumina iGenome UCSC mm10, May 23 2014, RefSeq	1.1e-05	fold change	-6.65328	GENE	STAT5A	GENEMODE	Irreversible gene knockout
Study_182:Mammary glands of mice during pregnancy or parturition with STAT5A and STAT5B knockout	GSE37646		Mus musculus	50.2351	Mammary glands on day of parturition - STAT5A KO and STAT5B heterozygous _vs_ wildtype	RNA expression	Illumina iGenome UCSC mm10, May 23 2014, RefSeq	1.1e-05	fold change	-6.65328	GENE	STAT5B	GENEMODE	Gene mutation
Study_182:Mammary glands of mice during pregnancy or parturition with STAT5A and STAT5B knockout	GSE37646		Mus musculus	20.872	Mammary glands on day of parturition - STAT5A heterozygous and STAT5B KO _vs_ wildtype	RNA expression	Illumina iGenome UCSC mm10, May 23 2014, RefSeq	0.0017	fold change	-3.28605	GENE	STAT5A	GENEMODE	Gene mutation
Study_182:Mammary glands of mice during pregnancy or parturition with STAT5A and STAT5B knockout	GSE37646		Mus musculus	20.872	Mammary glands on day of parturition - STAT5A heterozygous and STAT5B KO _vs_ wildtype	RNA expression	Illumina iGenome UCSC mm10, May 23 2014, RefSeq	0.0017	fold change	-3.28605	GENE	STAT5B	GENEMODE	Irreversible gene knockout
Study_182:Mammary glands of mice during pregnancy or parturition with STAT5A and STAT5B knockout	GSE37646		Mus musculus	12.5821	Mammary glands on day of parturition - STAT5A STAT5B double heterozygous _vs_ wildtype	RNA expression	Illumina iGenome UCSC mm10, May 23 2014, RefSeq	0.0086	fold change	1.88647	GENE	STAT5A	GENEMODE	Gene mutation
Study_182:Mammary glands of mice during pregnancy or parturition with STAT5A and STAT5B knockout	GSE37646		Mus musculus	12.5821	Mammary glands on day of parturition - STAT5A STAT5B double heterozygous _vs_ wildtype	RNA expression	Illumina iGenome UCSC mm10, May 23 2014, RefSeq	0.0086	fold change	1.88647	GENE	STAT5B	GENEMODE	Gene mutation
Study_183:Prostate cancer cell lines treated with BET domain inhibitors	GSE55063		Homo sapiens	95.7451	Prostate cancer VCaP cells (AR+ ERG-fusion+) - 25uM bicalutamide then 10nM DHT 18hr _vs_ untreated	RNA expression	Agilent Human Whole Genome G4112A/G4112F	0.0007	fold change	3.8	GENE	AR	GENEMODE	Cell marker - positive
Study_183:Prostate cancer cell lines treated with BET domain inhibitors	GSE55063		Homo sapiens	95.7451	Prostate cancer VCaP cells (AR+ ERG-fusion+) - 25uM bicalutamide then 10nM DHT 18hr _vs_ untreated	RNA expression	Agilent Human Whole Genome G4112A/G4112F	0.0007	fold change	3.8	GENE	ERG	GENEMODE	Gene fusion
Study_183:Prostate cancer cell lines treated with BET domain inhibitors	GSE55063		Homo sapiens	93.0423	Prostate cancer VCaP cells (AR+ ERG-fusion+) - 10uM MDV3100 6hr then 10nM DHT 18hr _vs_ untreated	RNA expression	Agilent Human Whole Genome G4112A/G4112F	0.0217	fold change	3.34	GENE	AR	GENEMODE	Cell marker - positive
Study_183:Prostate cancer cell lines treated with BET domain inhibitors	GSE55063		Homo sapiens	93.0423	Prostate cancer VCaP cells (AR+ ERG-fusion+) - 10uM MDV3100 6hr then 10nM DHT 18hr _vs_ untreated	RNA expression	Agilent Human Whole Genome G4112A/G4112F	0.0217	fold change	3.34	GENE	ERG	GENEMODE	Gene fusion
Study_183:Prostate cancer cell lines treated with BET domain inhibitors	GSE55063		Homo sapiens	92.2969	Prostate cancer VCaP cells (AR+ ERG-fusion+) - 500nM JQ1 6hr then 10nM DHT 18hr _vs_ untreated	RNA expression	Agilent Human Whole Genome G4112A/G4112F	0.0078	fold change	13.1	GENE	AR	GENEMODE	Cell marker - positive
Study_183:Prostate cancer cell lines treated with BET domain inhibitors	GSE55063		Homo sapiens	92.2969	Prostate cancer VCaP cells (AR+ ERG-fusion+) - 500nM JQ1 6hr then 10nM DHT 18hr _vs_ untreated	RNA expression	Agilent Human Whole Genome G4112A/G4112F	0.0078	fold change	13.1	GENE	ERG	GENEMODE	Gene fusion
Study_183:Prostate cancer cell lines treated with BET domain inhibitors	GSE55063		Homo sapiens	77.4281	Prostate RWPE cells overexpressing ERG - 500nM JQ1 24hr _vs_ untreated	RNA expression	Agilent Human Whole Genome G4112A/G4112F	0.0001	fold change	2.75	GENE	ERG	GENEMODE	Gene overexpression
Study_183:Prostate cancer cell lines treated with BET domain inhibitors	GSE55063		Homo sapiens	68.264	Prostate RWPE cells overexpressing ERG - 500nM I-BET762 24hr _vs_ untreated	RNA expression	Agilent Human Whole Genome G4112A/G4112F	5.9e-05	fold change	1.72	GENE	ERG	GENEMODE	Gene overexpression
Study_183:Prostate cancer cell lines treated with BET domain inhibitors	GSE55063		Homo sapiens	64.0033	Prostate cancer VCaP cells (AR+ ERG-fusion+) - 500nM JQ1 24hr _vs_ untreated	RNA expression	Agilent Human Whole Genome G4112A/G4112F	0.0125	fold change	4.06	GENE	AR	GENEMODE	Cell marker - positive
Study_183:Prostate cancer cell lines treated with BET domain inhibitors	GSE55063		Homo sapiens	64.0033	Prostate cancer VCaP cells (AR+ ERG-fusion+) - 500nM JQ1 24hr _vs_ untreated	RNA expression	Agilent Human Whole Genome G4112A/G4112F	0.0125	fold change	4.06	GENE	ERG	GENEMODE	Gene fusion
Study_183:Prostate cancer cell lines treated with BET domain inhibitors	GSE55063		Homo sapiens	51.3005	Prostate cancer PC3 cells overexpressing ERG - 500nM I-BET762 24hr _vs_ untreated	RNA expression	Agilent Human Whole Genome G4112A/G4112F	4.4e-05	fold change	-1.51	GENE	ERG	GENEMODE	Gene overexpression
Study_183:Prostate cancer cell lines treated with BET domain inhibitors	GSE55063		Homo sapiens	36.8264	Prostate cancer PC3 cells overexpressing ERG - 500nM JQ1 24hr _vs_ untreated	RNA expression	Agilent Human Whole Genome G4112A/G4112F	0.0006	fold change	-1.7	GENE	ERG	GENEMODE	Gene overexpression
Study_183:Prostate cancer cell lines treated with BET domain inhibitors	GSE55063		Homo sapiens	34.3072	Prostate RWPE cells overexpressing ERG _vs_ expressing LacZ control	RNA expression	Agilent Human Whole Genome G4112A/G4112F	0.0006	fold change	-1.56	GENE	ERG	GENEMODE	Gene overexpression
Study_184:Prostate cancer LNCaP xenografts from castrated nude mouse hosts treated with G-1	GSE54974		Homo sapiens	96.0264	Prostate cancer LNCaP xenografts + 4mg/kg/d G-1 for 16d + castrated _vs_ uncastrated host controls	RNA expression	Affymetrix GeneChip Human Gene 1.0 ST Array [transcript (gene) version]	0.0029	fold change	-3.55
Study_185:Non-Hodgkins B cell lymphoma cell lines treated with EZH2 inhibitor EPZ-6438	GSE49284		Homo sapiens	96.3168	B cell lymphoma KARPAS-422 cells treated 4d with 1uM (10x LCC) EPZ-6438 _vs_ 4d untreated	RNA expression	Affymetrix GeneChip Human HG_U133 Plus 2.0	0.0166	fold change	6.09
Study_185:Non-Hodgkins B cell lymphoma cell lines treated with EZH2 inhibitor EPZ-6438	GSE49284		Homo sapiens	95.1982	B cell lymphoma KARPAS-422 cells treated 4d with 100nM (1x LCC) EPZ-6438 _vs_ 4d untreated	RNA expression	Affymetrix GeneChip Human HG_U133 Plus 2.0	0.0016	fold change	3.28
Study_185:Non-Hodgkins B cell lymphoma cell lines treated with EZH2 inhibitor EPZ-6438	GSE49284		Homo sapiens	73.4635	B cell lymphoma KARPAS-422 cells treated 2d with 1uM (10x LCC) EPZ-6438 _vs_ 2d untreated	RNA expression	Affymetrix GeneChip Human HG_U133 Plus 2.0	0.007	fold change	1.78
Study_185:Non-Hodgkins B cell lymphoma cell lines treated with EZH2 inhibitor EPZ-6438	GSE49284		Homo sapiens	41.2868	B cell lymphoma KARPAS-422 cells treated 2d with 100nM (1x LCC) EPZ-6438 _vs_ 2d untreated	RNA expression	Affymetrix GeneChip Human HG_U133 Plus 2.0	0.0085	fold change	1.33
Study_185:Non-Hodgkins B cell lymphoma cell lines treated with EZH2 inhibitor EPZ-6438	GSE49284		Homo sapiens	34.8192	B cell lymphoma KARPAS-422 cells treated 6d with 100nM (1x LCC) EPZ-6438 _vs_ 6d untreated	RNA expression	Affymetrix GeneChip Human HG_U133 Plus 2.0	0.036	fold change	1.53
Study_185:Non-Hodgkins B cell lymphoma cell lines treated with EZH2 inhibitor EPZ-6438	GSE49284		Homo sapiens	17.7137	B cell lymphoma KARPAS-422 cells treated 6d with 1uM (10x LCC) EPZ-6438 _vs_ 6d untreated	RNA expression	Affymetrix GeneChip Human HG_U133 Plus 2.0	0.0181	fold change	1.71
Study_186:Breast adenocarcinoma SKR6 cells activation of NF-KB pathway and lapatinib resistance	GSE52707		Homo sapiens	95.7158	Breast adenocarcinoma high Her2 SKR6 cells - selected for lapatinib resistance _vs_ parental cells	RNA expression	Affymetrix GeneChip Human HG_U133 Plus 2.0	0.0032	fold change	-135	GENE	ERBB2	GENEMODE	Cell marker - positive
Study_186:Breast adenocarcinoma SKR6 cells activation of NF-KB pathway and lapatinib resistance	GSE52707		Homo sapiens	12.3895	Breast adenocarcinoma high Her2 SKR6 cells - constitutively active relA/p65 _vs_ empty vector	RNA expression	Affymetrix GeneChip Human HG_U133 Plus 2.0	0.0072	fold change	-1.23	GENE	ERBB2	GENEMODE	Cell marker - positive
Study_186:Breast adenocarcinoma SKR6 cells activation of NF-KB pathway and lapatinib resistance	GSE52707		Homo sapiens	12.3895	Breast adenocarcinoma high Her2 SKR6 cells - constitutively active relA/p65 _vs_ empty vector	RNA expression	Affymetrix GeneChip Human HG_U133 Plus 2.0	0.0072	fold change	-1.23	GENE	RELA	GENEMODE	Hypermorphic mutation
Study_186:Breast adenocarcinoma SKR6 cells activation of NF-KB pathway and lapatinib resistance	GSE52707		Homo sapiens	12.3895	Breast adenocarcinoma high Her2 SKR6 cells - constitutively active relA/p65 _vs_ empty vector	RNA expression	Affymetrix GeneChip Human HG_U133 Plus 2.0	0.0072	fold change	-1.23	GENE	RELA	GENEMODE	Gene overexpression
Study_187:MCF-10A cells with knockdown homologous recombination genes	GSE54268		Homo sapiens	95.4217	Mammary epithelial MCF-10A cells - 53PB1 shRNA _vs_ control shRNA	RNA expression	Illumina HumanHT-12 V4.0 expression beadchip	0.0331	fold change	-6.33	GENE	TP53BP1	GENEMODE	small hairpin RNA
Study_187:MCF-10A cells with knockdown homologous recombination genes	GSE54268		Homo sapiens	34.391	Mammary epithelial MCF-10A cells - CHK2 shRNA _vs_ control shRNA	RNA expression	Illumina HumanHT-12 V4.0 expression beadchip	0.033	fold change	-1.52	GENE	CHEK2	GENEMODE	small hairpin RNA
Study_187:MCF-10A cells with knockdown homologous recombination genes	GSE54268		Homo sapiens	32.0478	Mammary epithelial MCF-10A cells - ATR shRNA _vs_ control shRNA	RNA expression	Illumina HumanHT-12 V4.0 expression beadchip	0.0053	fold change	-1.45	GENE	ATR	GENEMODE	small hairpin RNA
Study_188:Genome-scale methylome profiling of pheochromocytomas and paragangliomas	GSE39198		Homo sapiens	95.4672	Paraganglioma benign tumor CpG-Me DNA - germline NF1 mutation _vs_ no mutations	sequence centric: DNA Methylation	Custom Human	n/a	% differential	-31.4	GENE	NF1	GENEMODE	Gene mutation
Study_188:Genome-scale methylome profiling of pheochromocytomas and paragangliomas	GSE39198		Homo sapiens	52.2068	Paraganglioma benign tumor CpG-Me DNA - germline VHL mutation _vs_ no mutations	sequence centric: DNA Methylation	Custom Human	n/a	% differential	12.1	GENE	VHL	GENEMODE	Gene mutation
Study_188:Genome-scale methylome profiling of pheochromocytomas and paragangliomas	GSE39198		Homo sapiens	19.7943	Paraganglioma benign tumor CpG-Me DNA - germline SDHB mutation _vs_ no mutations	sequence centric: DNA Methylation	Custom Human	n/a	% differential	14.6	GENE	SDHB	GENEMODE	Gene mutation
Study_189:Gene expression arrays on lung cancer cells exposed to a Notch inhibitor	GSE36176		Homo sapiens	95.4198	A549 lung cancer cells - 2uM_RO4929097 treated for 24hr _vs_ untreated	RNA expression	Affymetrix GeneChip Human HG_U133 Plus 2.0	5.5e-05	fold change	1.67
Study_190:MicroRNA mir-517a (MIR517A) overexpression in hepatocellular carcinoma cell line Huh-7	GSE20679		Homo sapiens	95.5621	Hepatocellular carcinoma cell line Huh-7 overexpressing MIR517A _vs_ GFP control	RNA expression	Custom Human	0.0185	fold change	1.72	GENE	MIR517A	GENEMODE	Gene overexpression
Study_191:Endometrial gene expression during pregnancy of heifers with high or normal progesterone levels	GSE33030		Bos taurus	95.5785	Endometrium of pregnant heifers with high progesterone - d7 _vs_ d5 of pregnancy	RNA expression	Affymetrix GeneChip Bovine Array	6.6e-05	fold change	-3.49
Study_191:Endometrial gene expression during pregnancy of heifers with high or normal progesterone levels	GSE33030		Bos taurus	90.7639	Endometrium d13 of pregnancy of heifers with high _vs_ normal progesterone	RNA expression	Affymetrix GeneChip Bovine Array	0.0174	fold change	1.89
Study_191:Endometrial gene expression during pregnancy of heifers with high or normal progesterone levels	GSE33030		Bos taurus	85.0514	Endometrium of non-pregnant heifers with high progesterone - d7 _vs_ d5 of estrous cycle	RNA expression	Affymetrix GeneChip Bovine Array	0.0138	fold change	-2.93
Study_191:Endometrial gene expression during pregnancy of heifers with high or normal progesterone levels	GSE33030		Bos taurus	73.388	Endometrium d7 of pregnancy of heifers with high _vs_ normal progesterone	RNA expression	Affymetrix GeneChip Bovine Array	0.0237	fold change	-1.6
Study_191:Endometrial gene expression during pregnancy of heifers with high or normal progesterone levels	GSE33030		Bos taurus	70.9794	Endometrium d5 of estrous cycle of non-pregnant heifers with high _vs_ normal progesterone	RNA expression	Affymetrix GeneChip Bovine Array	0.04	fold change	1.43
Study_191:Endometrial gene expression during pregnancy of heifers with high or normal progesterone levels	GSE33030		Bos taurus	55.2957	Endometrium of pregnant heifers with high progesterone - d13 _vs_ d5 of pregnancy	RNA expression	Affymetrix GeneChip Bovine Array	0.0009	fold change	-2.76
Study_191:Endometrial gene expression during pregnancy of heifers with high or normal progesterone levels	GSE33030		Bos taurus	46.8182	Endometrium of non-pregnant heifers with high progesterone - d13 _vs_ d5 of estrous cycle	RNA expression	Affymetrix GeneChip Bovine Array	0.0114	fold change	-2.49
Study_191:Endometrial gene expression during pregnancy of heifers with high or normal progesterone levels	GSE33030		Bos taurus	12.3876	Endometrium of pregnant heifers with high progesterone - d16 _vs_ d5 of pregnancy	RNA expression	Affymetrix GeneChip Bovine Array	0.0211	fold change	-1.53
Study_192:Doxorubicin-rapamycin combined treatment of HER-2 overexpressing mammary epithelial cell line	GSE26599		Homo sapiens	95.7909	HB4a line (normal breast epithelial) + rapamycin 24hr _vs_ vehicle	RNA expression	Affymetrix GeneChip Human HG_U133 Plus 2.0	0.003	fold change	-2.42
Study_192:Doxorubicin-rapamycin combined treatment of HER-2 overexpressing mammary epithelial cell line	GSE26599		Homo sapiens	90.5682	HB4a line (normal breast epithelial) + DOX + rapamycin 24hr _vs_ vehicle	RNA expression	Affymetrix GeneChip Human HG_U133 Plus 2.0	0.0029	fold change	-2.57
Study_192:Doxorubicin-rapamycin combined treatment of HER-2 overexpressing mammary epithelial cell line	GSE26599		Homo sapiens	88.7374	SKBR3 line (mammary adenocarcinoma overexpressing HER2) + DOX + rapamycin 24hr _vs_ vehicle	RNA expression	Affymetrix GeneChip Human HG_U133 Plus 2.0	0.0009	fold change	-2.42	GENE	ERBB2	GENEMODE	Constitutive gene expression
Study_192:Doxorubicin-rapamycin combined treatment of HER-2 overexpressing mammary epithelial cell line	GSE26599		Homo sapiens	71.7062	SKBR3 line (mammary adenocarcinoma overexpressing HER2) + DOX + rapamycin 24hr _vs_ DOX only	RNA expression	Affymetrix GeneChip Human HG_U133 Plus 2.0	0.0183	fold change	-1.88	GENE	ERBB2	GENEMODE	Constitutive gene expression
Study_192:Doxorubicin-rapamycin combined treatment of HER-2 overexpressing mammary epithelial cell line	GSE26599		Homo sapiens	58.0572	SKBR3 line (mammary adenocarcinoma overexpressing HER2) + rapamycin 24hr _vs_ vehicle	RNA expression	Affymetrix GeneChip Human HG_U133 Plus 2.0	0.0167	fold change	-1.63	GENE	ERBB2	GENEMODE	Constitutive gene expression
Study_193:Embryonic gene expression in prdm1a mutant zebrafish	GSE28199		Danio rerio	95.8773	Embryo of zebrafish 25hpf - prdm1a mutant _vs_ wildtype	RNA expression	Affymetrix GeneChip Zebrafish Array	0.0003	fold change	5.16	GENE	prdm1a	GENEMODE	Mutation - hypomorphic
Study_194:Epidermal keratinocyte response to interleukin-4 and 13 with or without prior DUOX1 knockdown	GSE20706		Homo sapiens	96.1058	Cultured epidermal keratinocytes + 48hr 100ng/ml IL4 and IL13 after DUOX1 knockdown_vs_ no knockdown	RNA expression	Agilent Human Whole Genome G4112A/G4112F	0.012	fold change	22.1	GENE	IL4	GENEMODE	Protein treatment
Study_194:Epidermal keratinocyte response to interleukin-4 and 13 with or without prior DUOX1 knockdown	GSE20706		Homo sapiens	96.1058	Cultured epidermal keratinocytes + 48hr 100ng/ml IL4 and IL13 after DUOX1 knockdown_vs_ no knockdown	RNA expression	Agilent Human Whole Genome G4112A/G4112F	0.012	fold change	22.1	GENE	IL13	GENEMODE	Protein treatment
Study_194:Epidermal keratinocyte response to interleukin-4 and 13 with or without prior DUOX1 knockdown	GSE20706		Homo sapiens	96.1058	Cultured epidermal keratinocytes + 48hr 100ng/ml IL4 and IL13 after DUOX1 knockdown_vs_ no knockdown	RNA expression	Agilent Human Whole Genome G4112A/G4112F	0.012	fold change	22.1	GENE	DUOX1	GENEMODE	small interfering RNA
Study_194:Epidermal keratinocyte response to interleukin-4 and 13 with or without prior DUOX1 knockdown	GSE20706		Homo sapiens	80.2388	Cultured epidermal keratinocytes + DUOX1 knockdown then 48hr 100ng/ml IL4 and IL13 _vs_ untreated	RNA expression	Agilent Human Whole Genome G4112A/G4112F	0.027	fold change	9.08	GENE	IL4	GENEMODE	Protein treatment
Study_194:Epidermal keratinocyte response to interleukin-4 and 13 with or without prior DUOX1 knockdown	GSE20706		Homo sapiens	80.2388	Cultured epidermal keratinocytes + DUOX1 knockdown then 48hr 100ng/ml IL4 and IL13 _vs_ untreated	RNA expression	Agilent Human Whole Genome G4112A/G4112F	0.027	fold change	9.08	GENE	IL13	GENEMODE	Protein treatment
Study_194:Epidermal keratinocyte response to interleukin-4 and 13 with or without prior DUOX1 knockdown	GSE20706		Homo sapiens	80.2388	Cultured epidermal keratinocytes + DUOX1 knockdown then 48hr 100ng/ml IL4 and IL13 _vs_ untreated	RNA expression	Agilent Human Whole Genome G4112A/G4112F	0.027	fold change	9.08	GENE	DUOX1	GENEMODE	small interfering RNA
Study_195:Expression in the endometrium of IVF patients beeing treated with Chorionic Gonadotropin	GSE21225		Homo sapiens	95.7158	Endometrial biopsies from IVF + hCG patients - failed to get pregnant _vs_ successful pregnancy	RNA expression	Affymetrix GeneChip Human HG_U133 Plus 2.0	0.0056	fold change	-1.98
Study_196:Expression data from TGF-beta treated Panc-1 pancreatic adenocarcinoma cell line	GSE23952		Homo sapiens	95.7158	Panc-1 cells serum-starved for 24 hr then treated with 5 ng/mL TGFbeta 1 48hr _vs_ untreated	RNA expression	Affymetrix GeneChip Human HG_U133 Plus 2.0	2e-05	fold change	-5.89	GENE	TGFB1	GENEMODE	Protein treatment
Study_197:Human airway epithelial cell response to LPS and house dust mite antigen	GSE8190		Homo sapiens	95.8111	Airway epithelial cells 4hr after LPS exposure - atopy subjects _vs_ control	RNA expression	Agilent Human Whole Genome G4112A/G4112F	5e-06	fold change	2.67
Study_197:Human airway epithelial cell response to LPS and house dust mite antigen	GSE8190		Homo sapiens	79.694	Airway epithelial cells 4hr after LPS exposure - asthma subjects _vs_ control	RNA expression	Agilent Human Whole Genome G4112A/G4112F	0.0074	fold change	1.85
Study_198:Transcriptional profiling of embryonic thymus tissue and fibroblast cells from Dnmt3b mutant mice	GSE19597		Mus musculus	95.8111	Thymus from 18.5dpc Dnmt3b hypomorphic mutant mouse embryos _vs_ wildtype	RNA expression	Custom Mouse	7.2e-05	fold change	-1.48	GENE	DNMT3B	GENEMODE	Mutation - hypomorphic
Study_199:Endometrial profile of low-dose estradiol and tamoxifen combination therapy in cynomolgus macaques	GSE14518		Macaca fascicularis	95.8038	Endometrium from postmenopausal macaques treated with estradiol and tamoxifen _vs_ placebo	RNA expression	Affymetrix GeneChip Rhesus Macaque Genome Array	0.001	fold change	7.3
Study_199:Endometrial profile of low-dose estradiol and tamoxifen combination therapy in cynomolgus macaques	GSE14518		Macaca fascicularis	95.3434	Endometrium from postmenopausal macaques treated with tamoxifen _vs_ placebo	RNA expression	Affymetrix GeneChip Rhesus Macaque Genome Array	0.0019	fold change	5.97
Study_199:Endometrial profile of low-dose estradiol and tamoxifen combination therapy in cynomolgus macaques	GSE14518		Macaca fascicularis	94.9614	Endometrium from postmenopausal macaques treated with estradiol _vs_ placebo	RNA expression	Affymetrix GeneChip Rhesus Macaque Genome Array	0.0002	fold change	6.56
Study_200:Post-menopausal women before and after estradiol treatment	GSE11622		Homo sapiens	95.4927	Vaginal tissue from post-menopausal women after 17b-estradiol treatment 3mo _vs_ prior to treatment	RNA expression	Affymetrix GeneChip Human HG_U133 Plus 2.0	5.2e-06	fold change	-5.91
Study_201:Letrozole (Femara) early response to treatment	GSE5462	Genomics Institute of the Novartis Research Foundation	Homo sapiens	96.3391	Breast tumor from women after treatment with Letrozole _vs_ before	RNA expression	Affymetrix GeneChip Human HG_U133A version [1 or 2]	5.8e-08	fold change	-1.74
Study_202:HepG2 human liver cell line transfected with Hepatitis C Core protein	GSE2067	University of California, Davis	Homo sapiens	95.4198	HepG2 liver cell line + Hepatitis C Core protein _vs_ control	RNA expression	Affymetrix GeneChip Human HG_U133A version [1 or 2]	0.0002	fold change	-2.22
Study_203:Hypoxia-mimetic deferoxamine stimulation of U251 glioma cells	GSE7835	California Institute of Technology	Homo sapiens	96.1668	U251 glioma cells DFO-stimulated (hypoxia-mimetic) + HIF1a siRNA _vs_ unstimulated untreated control	RNA expression	Affymetrix GeneChip Human HG_U133 Plus 2.0	0.0059	fold change	-4.63	GENE	HIF1A	GENEMODE	small interfering RNA
Study_203:Hypoxia-mimetic deferoxamine stimulation of U251 glioma cells	GSE7835	California Institute of Technology	Homo sapiens	73.9066	U251 glioma cells DFO-stimulated (hypoxia-mimetic) + HIF1a siRNA _vs_ DFO-stimulated control	RNA expression	Affymetrix GeneChip Human HG_U133 Plus 2.0	0.0018	fold change	-3.42	GENE	HIF1A	GENEMODE	small interfering RNA
Study_204:Prostate cancer PC3 and LNCaP cells with gene overexpression of activated NOTCH1	GSE74631		Homo sapiens	94.5841	Prostate cancer LNCaP cells overexpressing activated NOTCH1 _vs_ GFP controls	RNA expression	Affymetrix GeneChip Human HG_U95A-E version [1 or 2]	0.0171	fold change	4.08	GENE	NOTCH1	GENEMODE	Gene overexpression
Study_205:Prostate adenocarcinoma LNCaP cells with ECI2 siRNA knockdown	GSE75035		Homo sapiens	95.0119	Prostate adenocarcinoma LNCaP cells 48hr with ECI2 siRNA _vs_ non-targeting siRNA controls	RNA expression	Illumina iGenome UCSC, hg19, March 6, 2013 RefSeq	1.1e-15	fold change	4.32345	GENE	ECI2	GENEMODE	small interfering RNA
Study_206:Keratinocytes and sqammous cell carcinoma of vulva cells with YAP siRNA or YAP-S5A expression	GSE80082		Homo sapiens	95.0119	Keratinocytes HaCAT with constitutive expression of mutant YAP1 protein (YAP-S5A)	RNA expression	Illumina iGenome UCSC, hg19, March 6, 2013 RefSeq	2.4e-07	fold change	-3.87014	GENE	YAP1	GENEMODE	Gene overexpression
Study_206:Keratinocytes and sqammous cell carcinoma of vulva cells with YAP siRNA or YAP-S5A expression	GSE80082		Homo sapiens	95.0119	Keratinocytes HaCAT with constitutive expression of mutant YAP1 protein (YAP-S5A)	RNA expression	Illumina iGenome UCSC, hg19, March 6, 2013 RefSeq	2.4e-07	fold change	-3.87014	GENE	YAP1	GENEMODE	Gene mutation
Study_206:Keratinocytes and sqammous cell carcinoma of vulva cells with YAP siRNA or YAP-S5A expression	GSE80082		Homo sapiens	61.0069	Keratinocytes HaCAT with YAP siRNA _vs_ control siRNA	RNA expression	Illumina iGenome UCSC, hg19, March 6, 2013 RefSeq	1.6e-08	fold change	1.95814	GENE	YAP1	GENEMODE	small interfering RNA
Study_207:Small airway epithelial cells transition to mesenchyme cells followed by TNFa treatment	GSE61220		Homo sapiens	95.0119	Small airway epithelial cells untreated - induced to mesenchyme pre TNFa _vs_ uninduced	RNA expression	Illumina iGenome UCSC, hg19, March 6, 2013 RefSeq	5e-100	fold change	-315.076	GENE	LTA	GENEMODE	Protein treatment
Study_207:Small airway epithelial cells transition to mesenchyme cells followed by TNFa treatment	GSE61220		Homo sapiens	90.8084	Small airway epithelial cells TNFa treated 1hr - induced to mesenchyme pre TNFa _vs_ uninduced	RNA expression	Illumina iGenome UCSC, hg19, March 6, 2013 RefSeq	4.2e-110	fold change	-172.375	GENE	LTA	GENEMODE	Protein treatment
Study_207:Small airway epithelial cells transition to mesenchyme cells followed by TNFa treatment	GSE61220		Homo sapiens	90.8084	Small airway epithelial cells TNFa treated 1hr - induced to mesenchyme pre TNFa _vs_ uninduced	RNA expression	Illumina iGenome UCSC, hg19, March 6, 2013 RefSeq	4.2e-110	fold change	-172.375	GENE	TNF	GENEMODE	Protein treatment
Study_207:Small airway epithelial cells transition to mesenchyme cells followed by TNFa treatment	GSE61220		Homo sapiens	74.1488	Small airway epithelial cells TNFa treated 12hr - induced to mesenchyme pre TNFa _vs_ uninduced	RNA expression	Illumina iGenome UCSC, hg19, March 6, 2013 RefSeq	4.4e-171	fold change	-72.0765	GENE	LTA	GENEMODE	Protein treatment
Study_207:Small airway epithelial cells transition to mesenchyme cells followed by TNFa treatment	GSE61220		Homo sapiens	74.1488	Small airway epithelial cells TNFa treated 12hr - induced to mesenchyme pre TNFa _vs_ uninduced	RNA expression	Illumina iGenome UCSC, hg19, March 6, 2013 RefSeq	4.4e-171	fold change	-72.0765	GENE	TNF	GENEMODE	Protein treatment
Study_207:Small airway epithelial cells transition to mesenchyme cells followed by TNFa treatment	GSE61220		Homo sapiens	18.7427	Small airway epithelial cells without TGFb - TNFa treated 12hr _vs_ untreated	RNA expression	Illumina iGenome UCSC, hg19, March 6, 2013 RefSeq	2e-09	fold change	-1.49413	GENE	TNF	GENEMODE	Protein treatment
Study_208:Prostate adenocarcinoma LNCaP-abl cells overexpressing mutant or wildtype SPOP	GSE59432		Homo sapiens	94.9109	Prostate adenocarcinoma LNCaP-abl cells overexpressing SPOP F102C mutation _vs_ vector controls	RNA expression	Illumina HumanHT-12 V4.0 expression beadchip	0.0007	fold change	-1.93	GENE	SPOP	GENEMODE	Gene mutation
Study_208:Prostate adenocarcinoma LNCaP-abl cells overexpressing mutant or wildtype SPOP	GSE59432		Homo sapiens	94.9109	Prostate adenocarcinoma LNCaP-abl cells overexpressing SPOP F102C mutation _vs_ vector controls	RNA expression	Illumina HumanHT-12 V4.0 expression beadchip	0.0007	fold change	-1.93	GENE	SPOP	GENEMODE	conditional expression
Study_208:Prostate adenocarcinoma LNCaP-abl cells overexpressing mutant or wildtype SPOP	GSE59432		Homo sapiens	88.143	Prostate adenocarcinoma LNCaP-abl cells overexpressing SPOP F133L mutation _vs_ vector controls	RNA expression	Illumina HumanHT-12 V4.0 expression beadchip	0.0244	fold change	-1.76	GENE	SPOP	GENEMODE	conditional expression
Study_208:Prostate adenocarcinoma LNCaP-abl cells overexpressing mutant or wildtype SPOP	GSE59432		Homo sapiens	88.143	Prostate adenocarcinoma LNCaP-abl cells overexpressing SPOP F133L mutation _vs_ vector controls	RNA expression	Illumina HumanHT-12 V4.0 expression beadchip	0.0244	fold change	-1.76	GENE	SPOP	GENEMODE	Gene mutation
Study_208:Prostate adenocarcinoma LNCaP-abl cells overexpressing mutant or wildtype SPOP	GSE59432		Homo sapiens	85.1078	Prostate adenocarcinoma LNCaP-abl cells overexpressing WT SPOP _vs_ vector controls	RNA expression	Illumina HumanHT-12 V4.0 expression beadchip	0.0151	fold change	-1.47	GENE	SPOP	GENEMODE	conditional expression
Study_208:Prostate adenocarcinoma LNCaP-abl cells overexpressing mutant or wildtype SPOP	GSE59432		Homo sapiens	26.3387	Prostate adenocarcinoma LNCaP-abl cells overexpressing SPOP - mutation (F102C/F133L/F133V) _vs_ WT	RNA expression	Illumina HumanHT-12 V4.0 expression beadchip	0.024	fold change	-1.28	GENE	SPOP	GENEMODE	Gene mutation
Study_208:Prostate adenocarcinoma LNCaP-abl cells overexpressing mutant or wildtype SPOP	GSE59432		Homo sapiens	26.3387	Prostate adenocarcinoma LNCaP-abl cells overexpressing SPOP - mutation (F102C/F133L/F133V) _vs_ WT	RNA expression	Illumina HumanHT-12 V4.0 expression beadchip	0.024	fold change	-1.28	GENE	SPOP	GENEMODE	conditional expression
Study_209:Esophageal epithelial cells from eosinophilic esophagitis patients treated with IL13	GSE8853		Homo sapiens	94.9758	Esophageal epithelial cells of eosinophilic esophagitis cultured 48hr - 100ng/mL IL13 _vs_ untreated	RNA expression	Affymetrix GeneChip Human HG_U133 Plus 2.0	0.0025	fold change	-3.11	GENE	IL13	GENEMODE	Protein treatment
Study_210:Lung expression profiles in a mouse model of smoking and smoking cessation	GSE17737		Mus musculus	94.7634	Lungs of mice 4% smoke exposed 2hr/d 5d/wk for 12wk then forced air 12wk _vs_ untreated	RNA expression	Affymetrix GeneChip Mouse MG_430 2.0	0.0097	fold change	-2
Study_210:Lung expression profiles in a mouse model of smoking and smoking cessation	GSE17737		Mus musculus	92.7695	Lungs of mice 4% smoke exposed 2hr/d 5d/wk for 12wk then room air 12wk _vs_ untreated	RNA expression	Affymetrix GeneChip Mouse MG_430 2.0	3.8e-05	fold change	-2.11
Study_210:Lung expression profiles in a mouse model of smoking and smoking cessation	GSE17737		Mus musculus	50.0902	Lungs of mice 4% smoke exposed 2hr/d 5d/wk for 24wk _vs_ untreated	RNA expression	Affymetrix GeneChip Mouse MG_430 2.0	0.007	fold change	-1.61
Study_210:Lung expression profiles in a mouse model of smoking and smoking cessation	GSE17737		Mus musculus	37.3952	Lungs of mice 4% smoke exposed 2hr/d 5d/wk for 12wk _vs_ untreated	RNA expression	Affymetrix GeneChip Mouse MG_430 2.0	0.0021	fold change	-1.46
Study_211:Breast cancer MCF7 cells with PDEF knockdown and mammary epithelial MCF10A cells overexpressing PDEF	GSE40987		Homo sapiens	95.3452	Mammary epithelial MCF10A cells with PDEF overexpression for 26hr _vs_ vector control	RNA expression	Affymetrix GeneChip Human HG_U133 Plus 2.0	2.7e-05	fold change	6.09	GENE	SPDEF	GENEMODE	Gene overexpression
Study_212:Lungs of mice irradiated with carbon ions or gamma rays	GSE20959		Mus musculus	95.3689	Lungs of A/JSlc mice 6hr post 10Gy gamma irradiation _vs_ non-irradiated controls	RNA expression	Agilent Mouse Whole Genome G4122A/G4122F	0.0016	fold change	-4.67
Study_212:Lungs of mice irradiated with carbon ions or gamma rays	GSE20959		Mus musculus	88.7894	Lungs of A/JSlc mice 6hr post 10Gy carbon ion irradiation _vs_ non-irradiated controls	RNA expression	Agilent Mouse Whole Genome G4122A/G4122F	0.0017	fold change	4.16
Study_212:Lungs of mice irradiated with carbon ions or gamma rays	GSE20959		Mus musculus	69.6922	Lungs of C3H/HeNrs mice 6hr post 10Gy carbon ion irradiation _vs_ non-irradiated controls	RNA expression	Agilent Mouse Whole Genome G4122A/G4122F	0.0005	fold change	-2.03
Study_213:Lung cancer A549 cells and xenografts overexpressing wildtype or mutant TIMP-2	GSE38408		Homo sapiens	94.4662	Lung cancer A549 cells overexpressing wildtype TIMP-2 _vs_ empty vector	RNA expression	Affymetrix GeneChip Human HG_U133 Plus 2.0	0.0003	fold change	-4.82	GENE	TIMP2	GENEMODE	Gene overexpression
Study_213:Lung cancer A549 cells and xenografts overexpressing wildtype or mutant TIMP-2	GSE38408		Homo sapiens	91.5114	Lung cancer A549 cells overexpressing mutant TIMP-2 (no anti-MMP activity) _vs_ empty vector	RNA expression	Affymetrix GeneChip Human HG_U133 Plus 2.0	0.0052	fold change	-3.95	GENE	TIMP2	GENEMODE	Gene overexpression
Study_213:Lung cancer A549 cells and xenografts overexpressing wildtype or mutant TIMP-2	GSE38408		Homo sapiens	91.5114	Lung cancer A549 cells overexpressing mutant TIMP-2 (no anti-MMP activity) _vs_ empty vector	RNA expression	Affymetrix GeneChip Human HG_U133 Plus 2.0	0.0052	fold change	-3.95	GENE	TIMP2	GENEMODE	Gene mutation
Study_213:Lung cancer A549 cells and xenografts overexpressing wildtype or mutant TIMP-2	GSE38408		Homo sapiens	68.9703	Lung cancer A549 cells overexpressing mutant TIMP-2 - tumor xenograft at 21d _vs_ cultured cells	RNA expression	Affymetrix GeneChip Human HG_U133 Plus 2.0	0.0406	fold change	4.79	GENE	TIMP2	GENEMODE	Gene overexpression
Study_213:Lung cancer A549 cells and xenografts overexpressing wildtype or mutant TIMP-2	GSE38408		Homo sapiens	68.9703	Lung cancer A549 cells overexpressing mutant TIMP-2 - tumor xenograft at 21d _vs_ cultured cells	RNA expression	Affymetrix GeneChip Human HG_U133 Plus 2.0	0.0406	fold change	4.79	GENE	TIMP2	GENEMODE	Gene mutation
Study_213:Lung cancer A549 cells and xenografts overexpressing wildtype or mutant TIMP-2	GSE38408		Homo sapiens	55.1901	Lung cancer A549 cells overexpressing wildtypeTIMP-2 - tumor xenograft at 21d _vs_ cultured cells	RNA expression	Affymetrix GeneChip Human HG_U133 Plus 2.0	0.0194	fold change	3.8	GENE	TIMP2	GENEMODE	Gene overexpression
Study_214:HSF1 depletion in breast cancer cell lines	GSE38232		Homo sapiens	94.697	Breast cancer BPLER cells - HSF1 shRNA _vs_ scrambled control shRNA	RNA expression	Affymetrix GeneChip Human HG_U133A version [1 or 2]	0.0292	fold change	-3.51	GENE	HSF1	GENEMODE	small hairpin RNA
Study_215:Ovarian cancer SCOV3 cell xenografts from mice treated with trastuzumab and pertuzumab	GSE31432		Homo sapiens	94.9019	Ovarian cancer xenografts 4d after 20mg/kg each trastuzumab + pertuzumab _vs_ untreated controls	RNA expression	Illumina Human HT-12 (WG-6) v3.0 expression beadchip	0.0032	fold change	2.18
Study_215:Ovarian cancer SCOV3 cell xenografts from mice treated with trastuzumab and pertuzumab	GSE31432		Homo sapiens	85.1861	Ovarian cancer xenografts 4d after 20mg/kg each trastuzumab + pertuzumab _vs_ pertuzumab alone	RNA expression	Illumina Human HT-12 (WG-6) v3.0 expression beadchip	0.0115	fold change	1.82
Study_216:BRCA1 overexpression ovarian carcinonma cell line SKOV3	GSE30296		Homo sapiens	94.8299	Ovarian cancer SKOV3 cell line transformed with stable expression BRCA1 _vs_ not transformed	RNA expression	Affymetrix GeneChip Human HG_U133 Plus 2.0	4.2e-06	fold change	53.1	GENE	BRCA1	GENEMODE	Gene overexpression
Study_217:Effect of a disease-associated human IL-4 receptor allele in experimental asthma	GSE18010		Mus musculus	95.1203	Lungs from mice with Il4ra R576 allele treated with doxycycline + Il-13 overexpression _vs_ no Il-13	RNA expression	Affymetrix GeneChip Mouse MG_430 2.0	1.1e-08	fold change	5.28	GENE	Il13	GENEMODE	conditional expression
Study_217:Effect of a disease-associated human IL-4 receptor allele in experimental asthma	GSE18010		Mus musculus	95.1203	Lungs from mice with Il4ra R576 allele treated with doxycycline + Il-13 overexpression _vs_ no Il-13	RNA expression	Affymetrix GeneChip Mouse MG_430 2.0	1.1e-08	fold change	5.28	GENE	Il4ra	GENEMODE	Gene mutation
Study_217:Effect of a disease-associated human IL-4 receptor allele in experimental asthma	GSE18010		Mus musculus	94.1478	Lungs from mice with Il4ra Q576 allele treated with doxycycline + Il-13 overexpression _vs_ no Il-13	RNA expression	Affymetrix GeneChip Mouse MG_430 2.0	0.0005	fold change	3.85	GENE	Il13	GENEMODE	conditional expression
Study_217:Effect of a disease-associated human IL-4 receptor allele in experimental asthma	GSE18010		Mus musculus	94.1478	Lungs from mice with Il4ra Q576 allele treated with doxycycline + Il-13 overexpression _vs_ no Il-13	RNA expression	Affymetrix GeneChip Mouse MG_430 2.0	0.0005	fold change	3.85	GENE	Il4ra	GENEMODE	Gene mutation
Study_218:Lungs of A/J mice exposed to cigarette smoke or normal air	GSE8790	Johns Hopkins University School of public health	Mus musculus	94.7634	Lungs of AJ mice + 6mo cigarette smoke at 5hr per day _vs_ air	RNA expression	Affymetrix GeneChip Mouse MG_430 2.0	0.0321	fold change	2.51
Study_218:Lungs of A/J mice exposed to cigarette smoke or normal air	GSE8790	Johns Hopkins University School of public health	Mus musculus	78.7811	Lungs of AJ mice + 1.5mo cigarette smoke at 5hr per day _vs_ air	RNA expression	Affymetrix GeneChip Mouse MG_430 2.0	0.022	fold change	1.82
Study_219:Gene expression profiling of N-CoR2 overexpression in response to death induction	GSE8346	University of California, San Francisco	Homo sapiens	95.057	T4-2 breast epithelial cells expressing NCOR2 _vs_ empty vector	RNA expression	Affymetrix GeneChip Human HG_U133A version [1 or 2]	1.3e-06	fold change	2.63	GENE	NCOR2	GENEMODE	Constitutive gene expression
Study_219:Gene expression profiling of N-CoR2 overexpression in response to death induction	GSE8346	University of California, San Francisco	Homo sapiens	40.783	T4-2 breast epithelial cells with empty retroviral vector treated with TRAIL _vs_ untreated	RNA expression	Affymetrix GeneChip Human HG_U133A version [1 or 2]	0.0008	fold change	1.55	GENE	TNFSF10	GENEMODE	Protein treatment
Study_219:Gene expression profiling of N-CoR2 overexpression in response to death induction	GSE8346	University of California, San Francisco	Homo sapiens	31.506	T4-2 breast epithelial cells expressing NCOR2 treated with TRAIL _vs_ empty vector + TRAIL	RNA expression	Affymetrix GeneChip Human HG_U133A version [1 or 2]	0.0002	fold change	1.79	GENE	TNFSF10	GENEMODE	Protein treatment
Study_219:Gene expression profiling of N-CoR2 overexpression in response to death induction	GSE8346	University of California, San Francisco	Homo sapiens	31.506	T4-2 breast epithelial cells expressing NCOR2 treated with TRAIL _vs_ empty vector + TRAIL	RNA expression	Affymetrix GeneChip Human HG_U133A version [1 or 2]	0.0002	fold change	1.79	GENE	NCOR2	GENEMODE	Constitutive gene expression
Study_220:SATB1 RNAi in MDA-MB-231 cells from 2D and 3D culture system	GSE5417	LBNL	Homo sapiens	94.518	MDA-MB-231 cells grown on 2D culture + SATB1-shRNA _vs_ control-shRNA_GPL3921	RNA expression	Affymetrix GeneChip Human HG_U133A version [1 or 2]	0.0282	fold change	-5.85	GENE	SATB1	GENEMODE	small hairpin RNA
Study_220:SATB1 RNAi in MDA-MB-231 cells from 2D and 3D culture system	GSE5417	LBNL	Homo sapiens	89.7666	MDA-MB-231 cells grown on 3D culture + SATB1-shRNA _vs_ 2D culture_GPL3921	RNA expression	Affymetrix GeneChip Human HG_U133A version [1 or 2]	0.0454	fold change	-18.6	GENE	SATB1	GENEMODE	small hairpin RNA
Study_221:17B-estradiol-induced malignant transformation	GSE5116	University of Memphis	Homo sapiens	94.6862	MCF-10F epithelial cells - transformed with 17-beta-estradiol + invasion-selected _vs_ untreated	RNA expression	Affymetrix GeneChip Human HG_U133 Plus 2.0	2.1e-05	fold change	-26.9
Study_221:17B-estradiol-induced malignant transformation	GSE5116	University of Memphis	Homo sapiens	92.2696	Transplanted MCF-10F cells grown as tumors _vs_ MCF-10F control	RNA expression	Affymetrix GeneChip Human HG_U133 Plus 2.0	9.7e-05	fold change	-23.6
Study_221:17B-estradiol-induced malignant transformation	GSE5116	University of Memphis	Homo sapiens	77.2989	MCF-10F epithelial cells transformed 2wk with 17-beta-estradiol _vs_ untreated	RNA expression	Affymetrix GeneChip Human HG_U133 Plus 2.0	0.0208	fold change	-2.44
Study_222:Corneal endothelial cells from healthy or corneal dystrophy patients with ZEB1 siRNA knockdown	GSE90489		Homo sapiens	94.1744	Corneal endothelial cells from healthy donors with ZEB1 siRNA knockdown for 72hr _vs_ 24hr	RNA expression	Illumina iGenome UCSC, hg19, March 6, 2013 RefSeq	3e-11	fold change	5.63248	GENE	ZEB1	GENEMODE	small interfering RNA
Study_222:Corneal endothelial cells from healthy or corneal dystrophy patients with ZEB1 siRNA knockdown	GSE90489		Homo sapiens	92.7007	Corneal endothelial cells from healthy donors - ZEB1 siRNA knockdown for 72hr _vs_ scrambled	RNA expression	Illumina iGenome UCSC, hg19, March 6, 2013 RefSeq	1.3e-12	fold change	7.10428	GENE	ZEB1	GENEMODE	small interfering RNA
Study_223:Hepatocyte Huh7.5 cells treated with IL10, IL17, IL22, IL27, IL28 and interferon-alpha	GSE89610		Homo sapiens	93.9797	Hepatocyte Huh7.5 cells treated with interleukin-22 - 72hr _vs_ 24hr	RNA expression	Affymetrix GeneChip Human Gene 1.0 ST Array [transcript (gene) version]	0.0003	fold change	-5.17	GENE	IL22	GENEMODE	Protein treatment
Study_223:Hepatocyte Huh7.5 cells treated with IL10, IL17, IL22, IL27, IL28 and interferon-alpha	GSE89610		Homo sapiens	73.9492	Hepatocyte Huh7.5 cells treated 72hr with 1000u/ml interferon-alpha _vs_ mock treated	RNA expression	Affymetrix GeneChip Human Gene 1.0 ST Array [transcript (gene) version]	0.0004	fold change	3.74	GENE	IFNA1	GENEMODE	Protein treatment
Study_223:Hepatocyte Huh7.5 cells treated with IL10, IL17, IL22, IL27, IL28 and interferon-alpha	GSE89610		Homo sapiens	67.8564	Hepatocyte Huh7.5 cells treated 24hr with interleukin-22 _vs_ mock treated	RNA expression	Affymetrix GeneChip Human Gene 1.0 ST Array [transcript (gene) version]	0.0007	fold change	3.66	GENE	IL22	GENEMODE	Protein treatment
Study_223:Hepatocyte Huh7.5 cells treated with IL10, IL17, IL22, IL27, IL28 and interferon-alpha	GSE89610		Homo sapiens	29.4651	Hepatocyte Huh7.5 cells treated 72hr with interleukin-22 _vs_ mock treated	RNA expression	Affymetrix GeneChip Human Gene 1.0 ST Array [transcript (gene) version]	0.0344	fold change	-1.41	GENE	IL22	GENEMODE	Protein treatment
Study_223:Hepatocyte Huh7.5 cells treated with IL10, IL17, IL22, IL27, IL28 and interferon-alpha	GSE89610		Homo sapiens	18.942	Hepatocyte Huh7.5 cells treated 72hr with interleukin-28 _vs_ mock treated	RNA expression	Affymetrix GeneChip Human Gene 1.0 ST Array [transcript (gene) version]	0.0037	fold change	-1.76	GENE	IL28A	GENEMODE	Protein treatment
Study_223:Hepatocyte Huh7.5 cells treated with IL10, IL17, IL22, IL27, IL28 and interferon-alpha	GSE89610		Homo sapiens	18.942	Hepatocyte Huh7.5 cells treated 72hr with interleukin-28 _vs_ mock treated	RNA expression	Affymetrix GeneChip Human Gene 1.0 ST Array [transcript (gene) version]	0.0037	fold change	-1.76	GENE	IL28B	GENEMODE	Protein treatment
Study_223:Hepatocyte Huh7.5 cells treated with IL10, IL17, IL22, IL27, IL28 and interferon-alpha	GSE89610		Homo sapiens	13.3911	Hepatocyte Huh7.5 cells treated 72hr with 100ng/ml interleukin-27 _vs_ mock treated	RNA expression	Affymetrix GeneChip Human Gene 1.0 ST Array [transcript (gene) version]	0.0462	fold change	1.32	GENE	IL27	GENEMODE	Protein treatment
Study_224:Breast cancer MCF7, T-47D, MDA-MB231 cells with RORC siRNA or RORC overexpression or RORC antagonist	GSE74981		Homo sapiens	93.8421	Breast adenocarcinoma MDA-MB-231 cells with 48hr RORC overexpression _vs_ empty vector	RNA expression	Illumina iGenome UCSC, hg19, March 6, 2013 RefSeq	6.9e-10	fold change	-1.89689	GENE	RORC	GENEMODE	Gene overexpression
Study_224:Breast cancer MCF7, T-47D, MDA-MB231 cells with RORC siRNA or RORC overexpression or RORC antagonist	GSE74981		Homo sapiens	44.1462	Breast adenocarcinoma MDA-MB-231 cells with 48hr RORC siRNA knockdown _vs_ wildtype	RNA expression	Illumina iGenome UCSC, hg19, March 6, 2013 RefSeq	1.3e-06	fold change	-1.734	GENE	RORC	GENEMODE	small interfering RNA
Study_224:Breast cancer MCF7, T-47D, MDA-MB231 cells with RORC siRNA or RORC overexpression or RORC antagonist	GSE74981		Homo sapiens	16.0286	Breast adenocarcinoma MCF7 cells with 48hr RORC siRNA knockdown _vs_ wildtype	RNA expression	Illumina iGenome UCSC, hg19, March 6, 2013 RefSeq	1.7e-28	fold change	1.44401	GENE	RORC	GENEMODE	small interfering RNA
Study_224:Breast cancer MCF7, T-47D, MDA-MB231 cells with RORC siRNA or RORC overexpression or RORC antagonist	GSE74981		Homo sapiens	15.1759	Breast adenocarcinoma MCF7 cells treated 24hr with 5uM SR2211 _vs_ DMSO	RNA expression	Illumina iGenome UCSC, hg19, March 6, 2013 RefSeq	3.1e-16	fold change	-1.53819
Study_224:Breast cancer MCF7, T-47D, MDA-MB231 cells with RORC siRNA or RORC overexpression or RORC antagonist	GSE74981		Homo sapiens	9.14095	Ductal breast carcinoma T-47D cells with 48hr RORC siRNA knockdown _vs_ wildtype	RNA expression	Illumina iGenome UCSC, hg19, March 6, 2013 RefSeq	1.3e-12	fold change	1.33283	GENE	RORC	GENEMODE	small interfering RNA
Study_225:Esophageal cells expressing hTERT, TP53 R175H mutation, and POSTN	GSE48999		Homo sapiens	93.9867	Esophageal cells expressing hTERT + TP53 R175H mutation _vs_ hTERT only	RNA expression	Illumina HumanHT-12 V4.0 expression beadchip	0.001	fold change	-3.52	GENE	TERT	GENEMODE	Gene overexpression
Study_225:Esophageal cells expressing hTERT, TP53 R175H mutation, and POSTN	GSE48999		Homo sapiens	93.9867	Esophageal cells expressing hTERT + TP53 R175H mutation _vs_ hTERT only	RNA expression	Illumina HumanHT-12 V4.0 expression beadchip	0.001	fold change	-3.52	GENE	TP53	GENEMODE	Gene dominant-negative overexpression
Study_225:Esophageal cells expressing hTERT, TP53 R175H mutation, and POSTN	GSE48999		Homo sapiens	93.9867	Esophageal cells expressing hTERT + TP53 R175H mutation _vs_ hTERT only	RNA expression	Illumina HumanHT-12 V4.0 expression beadchip	0.001	fold change	-3.52	GENE	TP53	GENEMODE	Gene overexpression
Study_226:Mammary epithelial HMEC cells, genetically transformed and treated with 5-aza-dC or depleted of MBD2	GSE63234		Homo sapiens	93.5139	Mammary epithelial HMEC cells expressing hTERT - SV40 TAg, HRAS-V12 transformed _vs_ untransformed	RNA expression	Illumina iGenome UCSC, hg19, March 6, 2013 RefSeq	2.6e-60	fold change	-609.305	GENE	HRAS	GENEMODE	Hypermorphic mutation
Study_226:Mammary epithelial HMEC cells, genetically transformed and treated with 5-aza-dC or depleted of MBD2	GSE63234		Homo sapiens	93.5139	Mammary epithelial HMEC cells expressing hTERT - SV40 TAg, HRAS-V12 transformed _vs_ untransformed	RNA expression	Illumina iGenome UCSC, hg19, March 6, 2013 RefSeq	2.6e-60	fold change	-609.305	GENE	HRAS	GENEMODE	Gene overexpression
Study_226:Mammary epithelial HMEC cells, genetically transformed and treated with 5-aza-dC or depleted of MBD2	GSE63234		Homo sapiens	93.5139	Mammary epithelial HMEC cells expressing hTERT - SV40 TAg, HRAS-V12 transformed _vs_ untransformed	RNA expression	Illumina iGenome UCSC, hg19, March 6, 2013 RefSeq	2.6e-60	fold change	-609.305	GENE	TERT	GENEMODE	Gene overexpression
Study_226:Mammary epithelial HMEC cells, genetically transformed and treated with 5-aza-dC or depleted of MBD2	GSE63234		Homo sapiens	85.4277	Mammary epithelial HMEC cells expressing hTERT - TP53 shRNA, HRAS-V12 transformed _vs_ untransformed	RNA expression	Illumina iGenome UCSC, hg19, March 6, 2013 RefSeq	1.9e-87	fold change	-215.802	GENE	HRAS	GENEMODE	Gene overexpression
Study_226:Mammary epithelial HMEC cells, genetically transformed and treated with 5-aza-dC or depleted of MBD2	GSE63234		Homo sapiens	85.4277	Mammary epithelial HMEC cells expressing hTERT - TP53 shRNA, HRAS-V12 transformed _vs_ untransformed	RNA expression	Illumina iGenome UCSC, hg19, March 6, 2013 RefSeq	1.9e-87	fold change	-215.802	GENE	HRAS	GENEMODE	Hypermorphic mutation
Study_226:Mammary epithelial HMEC cells, genetically transformed and treated with 5-aza-dC or depleted of MBD2	GSE63234		Homo sapiens	85.4277	Mammary epithelial HMEC cells expressing hTERT - TP53 shRNA, HRAS-V12 transformed _vs_ untransformed	RNA expression	Illumina iGenome UCSC, hg19, March 6, 2013 RefSeq	1.9e-87	fold change	-215.802	GENE	TERT	GENEMODE	Gene overexpression
Study_226:Mammary epithelial HMEC cells, genetically transformed and treated with 5-aza-dC or depleted of MBD2	GSE63234		Homo sapiens	85.4277	Mammary epithelial HMEC cells expressing hTERT - TP53 shRNA, HRAS-V12 transformed _vs_ untransformed	RNA expression	Illumina iGenome UCSC, hg19, March 6, 2013 RefSeq	1.9e-87	fold change	-215.802	GENE	TP53	GENEMODE	small hairpin RNA
Study_226:Mammary epithelial HMEC cells, genetically transformed and treated with 5-aza-dC or depleted of MBD2	GSE63234		Homo sapiens	54.5227	Mammary epithelial HMEC cells expressing hTERT - ZEB1, HRAS-V12 transformed _vs_ untransformed	RNA expression	Illumina iGenome UCSC, hg19, March 6, 2013 RefSeq	1.2e-193	fold change	-10.4815	GENE	HRAS	GENEMODE	Gene overexpression
Study_226:Mammary epithelial HMEC cells, genetically transformed and treated with 5-aza-dC or depleted of MBD2	GSE63234		Homo sapiens	54.5227	Mammary epithelial HMEC cells expressing hTERT - ZEB1, HRAS-V12 transformed _vs_ untransformed	RNA expression	Illumina iGenome UCSC, hg19, March 6, 2013 RefSeq	1.2e-193	fold change	-10.4815	GENE	HRAS	GENEMODE	Hypermorphic mutation
Study_226:Mammary epithelial HMEC cells, genetically transformed and treated with 5-aza-dC or depleted of MBD2	GSE63234		Homo sapiens	54.5227	Mammary epithelial HMEC cells expressing hTERT - ZEB1, HRAS-V12 transformed _vs_ untransformed	RNA expression	Illumina iGenome UCSC, hg19, March 6, 2013 RefSeq	1.2e-193	fold change	-10.4815	GENE	ZEB1	GENEMODE	Gene overexpression
Study_226:Mammary epithelial HMEC cells, genetically transformed and treated with 5-aza-dC or depleted of MBD2	GSE63234		Homo sapiens	54.5227	Mammary epithelial HMEC cells expressing hTERT - ZEB1, HRAS-V12 transformed _vs_ untransformed	RNA expression	Illumina iGenome UCSC, hg19, March 6, 2013 RefSeq	1.2e-193	fold change	-10.4815	GENE	TERT	GENEMODE	Gene overexpression
Study_227:Oral squamous cell carcinoma SCC2 cell line with TAZ and/or YAP1 siRNA knockdown	GSE66949		Homo sapiens	93.5139	Oral squamous cell carcinoma SCC2 cell line - TAZ and YAP1 siRNAs 48hr _vs_ TAZ siRNA only	RNA expression	Illumina iGenome UCSC, hg19, March 6, 2013 RefSeq	0.0019	fold change	3.62	GENE	TAZ	GENEMODE	small interfering RNA
Study_227:Oral squamous cell carcinoma SCC2 cell line with TAZ and/or YAP1 siRNA knockdown	GSE66949		Homo sapiens	93.5139	Oral squamous cell carcinoma SCC2 cell line - TAZ and YAP1 siRNAs 48hr _vs_ TAZ siRNA only	RNA expression	Illumina iGenome UCSC, hg19, March 6, 2013 RefSeq	0.0019	fold change	3.62	GENE	YAP1	GENEMODE	small interfering RNA
Study_227:Oral squamous cell carcinoma SCC2 cell line with TAZ and/or YAP1 siRNA knockdown	GSE66949		Homo sapiens	91.9033	Oral squamous cell carcinoma SCC2 cell line - YAP1 siRNA 48hr _vs_ control siRNA	RNA expression	Illumina iGenome UCSC, hg19, March 6, 2013 RefSeq	0.0006	fold change	5.42	GENE	YAP1	GENEMODE	small interfering RNA
Study_227:Oral squamous cell carcinoma SCC2 cell line with TAZ and/or YAP1 siRNA knockdown	GSE66949		Homo sapiens	90.0414	Oral squamous cell carcinoma SCC2 cell line - TAZ and YAP1 siRNAs 48hr _vs_ control siRNA	RNA expression	Illumina iGenome UCSC, hg19, March 6, 2013 RefSeq	0.0002	fold change	3.56	GENE	TAZ	GENEMODE	small interfering RNA
Study_227:Oral squamous cell carcinoma SCC2 cell line with TAZ and/or YAP1 siRNA knockdown	GSE66949		Homo sapiens	90.0414	Oral squamous cell carcinoma SCC2 cell line - TAZ and YAP1 siRNAs 48hr _vs_ control siRNA	RNA expression	Illumina iGenome UCSC, hg19, March 6, 2013 RefSeq	0.0002	fold change	3.56	GENE	YAP1	GENEMODE	small interfering RNA
Study_227:Oral squamous cell carcinoma SCC2 cell line with TAZ and/or YAP1 siRNA knockdown	GSE66949		Homo sapiens	30.901	Oral squamous cell carcinoma SCC2 cell line - TAZ and YAP1 siRNAs 48hr _vs_ YAP1 siRNA only	RNA expression	Illumina iGenome UCSC, hg19, March 6, 2013 RefSeq	0.0054	fold change	-1.52	GENE	TAZ	GENEMODE	small interfering RNA
Study_227:Oral squamous cell carcinoma SCC2 cell line with TAZ and/or YAP1 siRNA knockdown	GSE66949		Homo sapiens	30.901	Oral squamous cell carcinoma SCC2 cell line - TAZ and YAP1 siRNAs 48hr _vs_ YAP1 siRNA only	RNA expression	Illumina iGenome UCSC, hg19, March 6, 2013 RefSeq	0.0054	fold change	-1.52	GENE	YAP1	GENEMODE	small interfering RNA
Study_228:Bronchial epithelia, lung parenchyma, and nasal epithelia of rats exposed to cigarette smoke	GSE50254		Rattus norvegicus	93.5699	Lung parenchyma treated 28d with 23ug/l nicotine via reference cigarette 3R4F _vs_ filtered air	RNA expression	Affymetrix GeneChip Rat RAE230 2.0	0.0129	fold change	-3.93
Study_229:Pancreatic cancer cell lines treated with LXR agonist GW3965	GSE51656		Homo sapiens	93.821	Pancreatic carcinoma BxPC-3 cells treated 72hr with 10uM GW3965 _vs_ ethanol vehicle	RNA expression	Illumina HumanHT-12 V4.0 expression beadchip	5.4e-06	fold change	-2.77
Study_230:Lungs from Vldlr knockout mice exposed to house dust mite	GSE55247		Mus musculus	94.2294	Lungs from mice control treated with saline daily 5d/wk for 6wk - Vldlr knockout _vs_ wildtype	RNA expression	Affymetrix GeneChip Mouse Gene Array version [1.0 ST or 1.1 ST] [transcript (gene) version]	0.0024	fold change	2.28	GENE	VLDLR	GENEMODE	Irreversible gene knockout
Study_230:Lungs from Vldlr knockout mice exposed to house dust mite	GSE55247		Mus musculus	73.3331	Lungs from mice challenged with house dust mite daily 5d/wk for 6wk - Vldlr knockout _vs_ wildtype	RNA expression	Affymetrix GeneChip Mouse Gene Array version [1.0 ST or 1.1 ST] [transcript (gene) version]	0.0299	fold change	1.8	GENE	VLDLR	GENEMODE	Irreversible gene knockout
Study_231:Foreskins collected from E20 rat fetuses from dams fed dibutyl phthalate	GSE48803		Rattus norvegicus	93.5401	Foreskins from age E20 embryos of dams fed from E16-20 100mg/kg/d dibutyl phthalate _vs_ corn oil	RNA expression	Illumina ratRef-12 v1.0 expression beadchip (official Probe ID)	0.0051	fold change	1.5
Study_231:Foreskins collected from E20 rat fetuses from dams fed dibutyl phthalate	GSE48803		Rattus norvegicus	49.0292	Foreskins from age E20 embryos of dams fed from E16-20 500mg/kg/d dibutyl phthalate _vs_ corn oil	RNA expression	Illumina ratRef-12 v1.0 expression beadchip (official Probe ID)	0.0052	fold change	-1.33
Study_232:Identification of Nrf2-regulated genes in A549 lung cancer cells	GSE38332		Homo sapiens	93.4597	A549 lung adenocarcinoma cells expressing Nrf2 siRNA _vs_ non-targeting (NS) siRNA	RNA expression	Affymetrix GeneChip Human HG_U133 Plus 2.0	0.0006	fold change	4.88	GENE	NFE2L2	GENEMODE	small interfering RNA
Study_233:Colon cancer LS174 cells treated with subtilase cytotoxin	GSE28466		Homo sapiens	94.3307	Colon cancer LS174 cells + 100ng/ml subtilase cytotoxin SubAB 20hr _vs_ protease-dead SubAA272B	RNA expression	Illumina Human HT-12 (WG-6) v3.0 expression beadchip	0.0001	fold change	4.06
Study_234:Airway epithelium of integrin avb6 knockout mice chronically challenged with ovalbumin	GSE28168		Mus musculus	93.8227	Airway epithelia b6 integrin KO - OVA sensitized (10ug/3d 1wk) then 20ug/wk OVA 4wk _vs_ saline	RNA expression	Agilent Mouse Whole Genome G4122A/G4122F	0.0011	fold change	3.12	GENE	ITGB6	GENEMODE	Irreversible gene knockout
Study_235:Lung adenocarcinomas with and without mutations in ALK, EGFR, KRAS	GSE31210		Homo sapiens	93.7453	Lung adenocarcinoma with EGFR-KRAS-ALK triple mutations _vs_ ALK-fusion mutation only	RNA expression	Affymetrix GeneChip Human HG_U133 Plus 2.0	7.5e-06	fold change	-3.67	GENE	ALK	GENEMODE	Gene mutation
Study_235:Lung adenocarcinomas with and without mutations in ALK, EGFR, KRAS	GSE31210		Homo sapiens	93.7453	Lung adenocarcinoma with EGFR-KRAS-ALK triple mutations _vs_ ALK-fusion mutation only	RNA expression	Affymetrix GeneChip Human HG_U133 Plus 2.0	7.5e-06	fold change	-3.67	GENE	EGFR	GENEMODE	Gene mutation
Study_235:Lung adenocarcinomas with and without mutations in ALK, EGFR, KRAS	GSE31210		Homo sapiens	93.7453	Lung adenocarcinoma with EGFR-KRAS-ALK triple mutations _vs_ ALK-fusion mutation only	RNA expression	Affymetrix GeneChip Human HG_U133 Plus 2.0	7.5e-06	fold change	-3.67	GENE	KRAS	GENEMODE	Gene mutation
Study_235:Lung adenocarcinomas with and without mutations in ALK, EGFR, KRAS	GSE31210		Homo sapiens	92.1285	Lung adenocarcinoma with ALK-fusion mutation _vs_ normal lung tissue	RNA expression	Affymetrix GeneChip Human HG_U133 Plus 2.0	3.6e-09	fold change	10.2	GENE	ALK	GENEMODE	Gene fusion
Study_235:Lung adenocarcinomas with and without mutations in ALK, EGFR, KRAS	GSE31210		Homo sapiens	66.328	Lung adenocarcinoma with KRAS mutation _vs_ normal lung tissue	RNA expression	Affymetrix GeneChip Human HG_U133 Plus 2.0	1.4e-06	fold change	4.15	GENE	KRAS	GENEMODE	Gene mutation
Study_235:Lung adenocarcinomas with and without mutations in ALK, EGFR, KRAS	GSE31210		Homo sapiens	64.9266	Lung adenocarcinoma with EGFR-KRAS-ALK triple mutations _vs_ normal lung tissue	RNA expression	Affymetrix GeneChip Human HG_U133 Plus 2.0	7.3e-09	fold change	3.22	GENE	ALK	GENEMODE	Gene mutation
Study_235:Lung adenocarcinomas with and without mutations in ALK, EGFR, KRAS	GSE31210		Homo sapiens	64.9266	Lung adenocarcinoma with EGFR-KRAS-ALK triple mutations _vs_ normal lung tissue	RNA expression	Affymetrix GeneChip Human HG_U133 Plus 2.0	7.3e-09	fold change	3.22	GENE	EGFR	GENEMODE	Gene mutation
Study_235:Lung adenocarcinomas with and without mutations in ALK, EGFR, KRAS	GSE31210		Homo sapiens	64.9266	Lung adenocarcinoma with EGFR-KRAS-ALK triple mutations _vs_ normal lung tissue	RNA expression	Affymetrix GeneChip Human HG_U133 Plus 2.0	7.3e-09	fold change	3.22	GENE	KRAS	GENEMODE	Gene mutation
Study_235:Lung adenocarcinomas with and without mutations in ALK, EGFR, KRAS	GSE31210		Homo sapiens	53.4382	Lung adenocarcinoma with EGFR mutation _vs_ normal lung tissue	RNA expression	Affymetrix GeneChip Human HG_U133 Plus 2.0	9.3e-08	fold change	2.66	GENE	EGFR	GENEMODE	Gene mutation
Study_236:Concentration affects of siRNA in Hep3B and MCF7 cells	GSE28786		Homo sapiens	93.8174	MCF-7 breast cancer cells - 10 nM siRNA STAT3-1676M 48hr _vs_ 0nM	RNA expression	Affymetrix GeneChip Human HG_U133 Plus 2.0	0.006	fold change	2.12	GENE	STAT3	GENEMODE	small interfering RNA
Study_236:Concentration affects of siRNA in Hep3B and MCF7 cells	GSE28786		Homo sapiens	85.4073	MCF-7 breast cancer cells - 25 nM siRNA STAT3-1676M 48hr _vs_ 0nM	RNA expression	Affymetrix GeneChip Human HG_U133 Plus 2.0	5.8e-05	fold change	2.62	GENE	STAT3	GENEMODE	small interfering RNA
Study_236:Concentration affects of siRNA in Hep3B and MCF7 cells	GSE28786		Homo sapiens	32.768	MCF-7 breast cancer cells - 25 nM siRNA STAT3-1676 48hr _vs_ 0nM	RNA expression	Affymetrix GeneChip Human HG_U133 Plus 2.0	0.0345	fold change	-1.31	GENE	STAT3	GENEMODE	small interfering RNA
Study_237:Human airway epithelium of smokers and nonsmokers	GSE11906		Homo sapiens	94.32	Small airway epithelial cells of Caucasian symptomatic smokers _vs_ non-smokers	RNA expression	Affymetrix GeneChip Human HG_U133 Plus 2.0	0.0001	fold change	2.46
Study_237:Human airway epithelium of smokers and nonsmokers	GSE11906		Homo sapiens	93.1064	Small airway epithelial cells of Afr. Amer. male smokers with COPD _vs_ non-smokers	RNA expression	Affymetrix GeneChip Human HG_U133 Plus 2.0	3.3e-07	fold change	2.65
Study_237:Human airway epithelium of smokers and nonsmokers	GSE11906		Homo sapiens	92.5446	Tracheal epithelial cells of symptomatic smokers _vs_ non-smokers	RNA expression	Affymetrix GeneChip Human HG_U133 Plus 2.0	0.0276	fold change	2.66
Study_237:Human airway epithelium of smokers and nonsmokers	GSE11906		Homo sapiens	91.5801	Small airway epithelial cells of Caucasian female symptomatic smokers _vs_ non-smokers	RNA expression	Affymetrix GeneChip Human HG_U133 Plus 2.0	6.4e-05	fold change	2.51
Study_237:Human airway epithelium of smokers and nonsmokers	GSE11906		Homo sapiens	92.3361	Tracheal epithelial cells of Afr. Amer. female healthy smokers _vs_ non-smokers	RNA expression	Affymetrix GeneChip Human HG_U133 Plus 2.0	0.0025	fold change	2.22
Study_237:Human airway epithelium of smokers and nonsmokers	GSE11906		Homo sapiens	89.9054	Small airway epithelial cells of female smokers with early COPD _vs_ non-smokers	RNA expression	Affymetrix GeneChip Human HG_U133 Plus 2.0	0.0001	fold change	2.21
Study_237:Human airway epithelium of smokers and nonsmokers	GSE11906		Homo sapiens	87.7871	Small airway epithelial cells of male smokers with COPD _vs_ early COPD	RNA expression	Affymetrix GeneChip Human HG_U133 Plus 2.0	0.0021	fold change	1.63
Study_237:Human airway epithelium of smokers and nonsmokers	GSE11906		Homo sapiens	86.7333	Small airway epithelial cells of Caucasian male healthy smokers _vs_ non-smokers	RNA expression	Affymetrix GeneChip Human HG_U133 Plus 2.0	5.5e-05	fold change	1.89
Study_237:Human airway epithelium of smokers and nonsmokers	GSE11906		Homo sapiens	86.5501	Small airway epithelial cells of Caucasian male smokers with COPD _vs_ non-smokers	RNA expression	Affymetrix GeneChip Human HG_U133 Plus 2.0	8.6e-08	fold change	2.21
Study_237:Human airway epithelium of smokers and nonsmokers	GSE11906		Homo sapiens	86.795	Small airway epithelial cells of male smokers with COPD _vs_ non-smokers	RNA expression	Affymetrix GeneChip Human HG_U133 Plus 2.0	2.9e-13	fold change	2.16
Study_237:Human airway epithelium of smokers and nonsmokers	GSE11906		Homo sapiens	86.5501	Tracheal epithelial cells of female healthy smokers _vs_ non-smokers	RNA expression	Affymetrix GeneChip Human HG_U133 Plus 2.0	0.0007	fold change	2.16
Study_237:Human airway epithelium of smokers and nonsmokers	GSE11906		Homo sapiens	85.1122	Small airway epithelial cells of Afr. Amer. smokers with COPD _vs_ LENS	RNA expression	Affymetrix GeneChip Human HG_U133 Plus 2.0	0.001	fold change	1.59
Study_237:Human airway epithelium of smokers and nonsmokers	GSE11906		Homo sapiens	84.5852	Small airway epithelial cells of Caucasian smokers with COPD _vs_ non-smokers	RNA expression	Affymetrix GeneChip Human HG_U133 Plus 2.0	1.9e-10	fold change	2.18
Study_237:Human airway epithelium of smokers and nonsmokers	GSE11906		Homo sapiens	81.5009	Small airway epithelial cells of Afr. Amer. male healthy smokers _vs_ non-smokers	RNA expression	Affymetrix GeneChip Human HG_U133 Plus 2.0	0.0019	fold change	1.61
Study_237:Human airway epithelium of smokers and nonsmokers	GSE11906		Homo sapiens	80.7507	Small airway epithelial cells of Hispanic symptomatic smokers _vs_ non-smokers	RNA expression	Affymetrix GeneChip Human HG_U133 Plus 2.0	0.0008	fold change	2.16
Study_237:Human airway epithelium of smokers and nonsmokers	GSE11906		Homo sapiens	80.2761	Small airway epithelial cells of male healthy smokers _vs_ non-smokers	RNA expression	Affymetrix GeneChip Human HG_U133 Plus 2.0	4.2e-07	fold change	1.59
Study_237:Human airway epithelium of smokers and nonsmokers	GSE11906		Homo sapiens	76.1951	Small airway epithelial cells of female healthy smokers _vs_ non-smokers	RNA expression	Affymetrix GeneChip Human HG_U133 Plus 2.0	4.2e-05	fold change	1.64
Study_237:Human airway epithelium of smokers and nonsmokers	GSE11906		Homo sapiens	74.3517	Tracheal epithelial cells of female symptomatic smokers _vs_ non-smokers	RNA expression	Affymetrix GeneChip Human HG_U133 Plus 2.0	0.0009	fold change	3.04
Study_237:Human airway epithelium of smokers and nonsmokers	GSE11906		Homo sapiens	72.7241	Small airway epithelial cells of Afr. Amer. female smokers with COPD _vs_ non-smokers	RNA expression	Affymetrix GeneChip Human HG_U133 Plus 2.0	0.0064	fold change	1.91
Study_237:Human airway epithelium of smokers and nonsmokers	GSE11906		Homo sapiens	72.2972	Small airway epithelial cells of Afr. Amer. male smokers with early COPD _vs_ LENS	RNA expression	Affymetrix GeneChip Human HG_U133 Plus 2.0	0.0059	fold change	-1.38
Study_237:Human airway epithelium of smokers and nonsmokers	GSE11906		Homo sapiens	70.5945	Small airway epithelial cells of Afr. Amer. male symptomatic smokers _vs_ non-smokers	RNA expression	Affymetrix GeneChip Human HG_U133 Plus 2.0	0.0009	fold change	1.68
Study_237:Human airway epithelium of smokers and nonsmokers	GSE11906		Homo sapiens	66.0432	Small airway epithelial cells of Afr. Amer. female healthy smokers _vs_ non-smokers	RNA expression	Affymetrix GeneChip Human HG_U133 Plus 2.0	0.006	fold change	1.63
Study_237:Human airway epithelium of smokers and nonsmokers	GSE11906		Homo sapiens	65.9013	Small airway epithelial cells of male smokers with COPD _vs_ healthy smokers	RNA expression	Affymetrix GeneChip Human HG_U133 Plus 2.0	5.3e-05	fold change	1.36
Study_237:Human airway epithelium of smokers and nonsmokers	GSE11906		Homo sapiens	64.9266	Small airway epithelial cells of female smokers with COPD _vs_ non-smokers	RNA expression	Affymetrix GeneChip Human HG_U133 Plus 2.0	0.0016	fold change	1.95
Study_237:Human airway epithelium of smokers and nonsmokers	GSE11906		Homo sapiens	64.0467	Small airway epithelial cells of Afr. Amer. male smokers with COPD _vs_ symptomatic smokers	RNA expression	Affymetrix GeneChip Human HG_U133 Plus 2.0	0.0014	fold change	1.58
Study_237:Human airway epithelium of smokers and nonsmokers	GSE11906		Homo sapiens	63.0612	Tracheal epithelial cells of healthy smokers _vs_ non-smokers	RNA expression	Affymetrix GeneChip Human HG_U133 Plus 2.0	1.2e-05	fold change	1.55
Study_237:Human airway epithelium of smokers and nonsmokers	GSE11906		Homo sapiens	59.2326	Small airway epithelial cells of smokers with COPD _vs_ smokers with early COPD	RNA expression	Affymetrix GeneChip Human HG_U133 Plus 2.0	0.0114	fold change	1.38
Study_237:Human airway epithelium of smokers and nonsmokers	GSE11906		Homo sapiens	50.8937	Small airway epithelial cells of Hispanic symptomatic smokers _vs_ healthy smokers	RNA expression	Affymetrix GeneChip Human HG_U133 Plus 2.0	0.0049	fold change	1.42
Study_237:Human airway epithelium of smokers and nonsmokers	GSE11906		Homo sapiens	47.8245	Tracheal epithelial cells of Afr. Amer. healthy smokers _vs_ non-smokers	RNA expression	Affymetrix GeneChip Human HG_U133 Plus 2.0	0.0035	fold change	1.5
Study_237:Human airway epithelium of smokers and nonsmokers	GSE11906		Homo sapiens	45.4046	Tracheal epithelial cells of male healthy smokers _vs_ non-smokers	RNA expression	Affymetrix GeneChip Human HG_U133 Plus 2.0	0.0089	fold change	1.32
Study_237:Human airway epithelium of smokers and nonsmokers	GSE11906		Homo sapiens	44.4038	Small airway epithelial cells of female symptomatic smokers _vs_ non-smokers	RNA expression	Affymetrix GeneChip Human HG_U133 Plus 2.0	0.0029	fold change	1.46
Study_237:Human airway epithelium of smokers and nonsmokers	GSE11906		Homo sapiens	40.6316	Small airway epithelial cells of smokers with COPD _vs_ LENS	RNA expression	Affymetrix GeneChip Human HG_U133 Plus 2.0	0.0157	fold change	1.32
Study_237:Human airway epithelium of smokers and nonsmokers	GSE11906		Homo sapiens	32.4479	Tracheal epithelial cells of Afr. Amer. male healthy smokers _vs_ non-smokers	RNA expression	Affymetrix GeneChip Human HG_U133 Plus 2.0	0.0057	fold change	1.23
Study_238:MCF7 cell profiles of tamoxifen-resistant and sensitive subclones exposed to tamoxifen and estrogen	GSE26459		Homo sapiens	93.5314	MCF7 cells untreated - tamoxifen-resistant _vs_ sensitive subclones	RNA expression	Affymetrix GeneChip Human HG_U133 Plus 2.0	0.0016	fold change	4.96
Study_238:MCF7 cell profiles of tamoxifen-resistant and sensitive subclones exposed to tamoxifen and estrogen	GSE26459		Homo sapiens	93.8174	MCF7 cells treated 4hr with estrogen - tamoxifen-resistant _vs_ sensitive subclones	RNA expression	Affymetrix GeneChip Human HG_U133 Plus 2.0	0.0023	fold change	5.14
Study_238:MCF7 cell profiles of tamoxifen-resistant and sensitive subclones exposed to tamoxifen and estrogen	GSE26459		Homo sapiens	91.0382	MCF7 cells treated 4hr with 1uM 4-OHT - tamoxifen-resistant _vs_ sensitive subclones	RNA expression	Affymetrix GeneChip Human HG_U133 Plus 2.0	0.0015	fold change	4.15
Study_238:MCF7 cell profiles of tamoxifen-resistant and sensitive subclones exposed to tamoxifen and estrogen	GSE26459		Homo sapiens	83.7212	MCF7 cells treated 4hr with 1uM 4-OHT and estrogen - tamoxifen-resistant _vs_ sensitive subclones	RNA expression	Affymetrix GeneChip Human HG_U133 Plus 2.0	0.0018	fold change	3.46
Study_239:Age dependent responses to inhaled lipopolysaccharide combined with mechanical ventilation	GSE18341		Mus musculus	93.7998	Lungs of 16wk adult C57BL6 mice + mechanical ventilation for 2hr _vs_ untreated 2hr	RNA expression	Affymetrix GeneChip Mouse MG_430 2.0	0.0112	fold change	3.05
Study_239:Age dependent responses to inhaled lipopolysaccharide combined with mechanical ventilation	GSE18341		Mus musculus	82.4334	Lungs of mice on mechanical ventilation for 2hr in 21d juveniles _vs_ 16wk adults	RNA expression	Affymetrix GeneChip Mouse MG_430 2.0	0.0108	fold change	2.76
Study_239:Age dependent responses to inhaled lipopolysaccharide combined with mechanical ventilation	GSE18341		Mus musculus	76.6377	Lungs of 16wk adult C57BL6 mice + LPS 30min + mechanical ventilation (MV) 2hr _vs_ + MV only	RNA expression	Affymetrix GeneChip Mouse MG_430 2.0	0.0106	fold change	-2.85
Study_240:Synthetic metabolic circuit with isocitrate lyase and malate synthase alters fatty acid metabolism	GSE5903		Homo sapiens	93.985	HepG2 line + 24hr 300uM palmitate + stably expressed E. coli AceA and AceB _vs_ not expressed	RNA expression	Affymetrix GeneChip Human HG_U133A version [1 or 2]	0.0364	fold change	10.5
Study_241:Lung and liver of perfluorooctane sulfonate (PFOS) exposed mouse fetuses	GSE13302		Mus musculus	93.9726	Fetal liver from mice exposed to PFOS from gestation day 1-17 - 5mg kg d _vs_ 0mg kg d	RNA expression	Affymetrix GeneChip Mouse MG_430 2.0	0.0427	fold change	-2.56
Study_241:Lung and liver of perfluorooctane sulfonate (PFOS) exposed mouse fetuses	GSE13302		Mus musculus	92.1778	Fetal liver from mice exposed to PFOS from gestation day 1-17 - 10mg kg d _vs_ 0mg kg d	RNA expression	Affymetrix GeneChip Mouse MG_430 2.0	0.0322	fold change	-2.79
Study_242:Papilloma and carcinoma from exogenous TGFb1 expressing mice	GSE4195	National Institutes of Health	Mus musculus	93.5734	Papilloma from skin of doxycycline treated mice - exogenous TGFb1 expressing _vs_ not expressing	RNA expression	Custom Mouse	0.0065	fold change	1.21	GENE	TGFB1	GENEMODE	Gene overexpression
Study_242:Papilloma and carcinoma from exogenous TGFb1 expressing mice	GSE4195	National Institutes of Health	Mus musculus	65.5678	Carcinoma from skin of doxycycline treated mice - exogenous TGFb1 expressing _vs_ not expressing	RNA expression	Custom Mouse	0.0455	fold change	1.24	GENE	TGFB1	GENEMODE	Gene overexpression
Study_243:Timecourse of A549 cells with UV exposure or RS virus infection			Homo sapiens	94.3396	A549 Cells + 24hr UV _vs_ control	RNA expression	Affymetrix GeneChip Human HG_U133A version [1 or 2]	0.0092	fold change	-3.46
Study_244:Overexpression of XBP1 in breast cancer cell lines	GSE8562	Georgetown University	Homo sapiens	94.3396	MCF7 breast cancer cell line + XBP1 _vs_ vector control	RNA expression	Affymetrix GeneChip Human HG_U133A version [1 or 2]	0.0233	fold change	2.79	GENE	XBP1	GENEMODE	Constitutive gene expression
Study_245:Profiling of Airway Epithelial Cells in Asthmatics, Smokers and Healthy Controls	GSE4302	UCSF	Homo sapiens	94.1761	Airway epithelial cells from asthmatics treated with fluticasone propionate _vs_ placebo	RNA expression	Affymetrix GeneChip Human HG_U133 Plus 2.0	0.0073	fold change	-1.68
Study_245:Profiling of Airway Epithelial Cells in Asthmatics, Smokers and Healthy Controls	GSE4302	UCSF	Homo sapiens	77.201	Airway epithelial cells from smokers _vs_ healthy controls	RNA expression	Affymetrix GeneChip Human HG_U133 Plus 2.0	0.0055	fold change	1.69
Study_246:Uterine diethylstilbestrol exposure	GSE5825	NIEHS	Mus musculus	94.1159	mouse uterus + DES 100ug per kg _vs_ untreated	RNA expression	Agilent Mouse G4121A	0.0256	fold change	-1.69
Study_247:Prostate cancer LNCaP cells with ESRRG siRNA knockdown treated with R1881	GSE86781		Homo sapiens	92.5155	Prostate cancer LNCaP cells treated 72hr with 10nM R1881 _vs_ ethanol controls	RNA expression	Illumina HumanHT-12 V4.0 expression beadchip	0.0015	fold change	3.96
Study_247:Prostate cancer LNCaP cells with ESRRG siRNA knockdown treated with R1881	GSE86781		Homo sapiens	91.4796	Prostate cancer LNCaP cells with ESRRG siRNA knockdown - 72hr with 10nM R1881 _vs_ ethanol controls	RNA expression	Illumina HumanHT-12 V4.0 expression beadchip	0.0007	fold change	3.63	GENE	ESRRG	GENEMODE	small interfering RNA
Study_248:Mammary epithelial cells overexpressing oncogenes IGF1R, HER2, BAD, RAF1, AKT1, and mutant KRAS	GSE83083		Homo sapiens	93.1862	Mammary epithelial cells with 18hr overexpression of IGF1R _vs_ GFP controls	RNA expression	Illumina iGenome UCSC, hg19, March 6, 2013 RefSeq	2.5e-46	fold change	3.56141	GENE	IGF1R	GENEMODE	Gene overexpression
Study_248:Mammary epithelial cells overexpressing oncogenes IGF1R, HER2, BAD, RAF1, AKT1, and mutant KRAS	GSE83083		Homo sapiens	73.8411	Mammary epithelial cells with 30hr overexpression of mutant KRAS(G12V) _vs_ GFP controls	RNA expression	Illumina iGenome UCSC, hg19, March 6, 2013 RefSeq	3.4e-27	fold change	1.98621	GENE	KRAS	GENEMODE	Gene mutation
Study_248:Mammary epithelial cells overexpressing oncogenes IGF1R, HER2, BAD, RAF1, AKT1, and mutant KRAS	GSE83083		Homo sapiens	73.8411	Mammary epithelial cells with 30hr overexpression of mutant KRAS(G12V) _vs_ GFP controls	RNA expression	Illumina iGenome UCSC, hg19, March 6, 2013 RefSeq	3.4e-27	fold change	1.98621	GENE	KRAS	GENEMODE	Gene overexpression
Study_248:Mammary epithelial cells overexpressing oncogenes IGF1R, HER2, BAD, RAF1, AKT1, and mutant KRAS	GSE83083		Homo sapiens	21.6654	Mammary epithelial cells with 18hr overexpression of RAF1 _vs_ GFP controls	RNA expression	Illumina iGenome UCSC, hg19, March 6, 2013 RefSeq	0.0113	fold change	1.26404	GENE	RAF1	GENEMODE	Gene overexpression
Study_249:Mammary epithelial cells overexpressing IGF1R, HER2/ERBB2, RAF1, BAD, AKT1, and ERK1	GSE73628		Homo sapiens	93.1862	Mammary epithelial cells overexpressing IGF1R _vs_ GFP controls	RNA expression	Illumina iGenome UCSC, hg19, March 6, 2013 RefSeq	2.5e-46	fold change	3.56141	GENE	IGF1R	GENEMODE	Gene overexpression
Study_250:Breast adenocarcinoma MCF7 cells overexpressing TWIST1 primary xenograft tumors and lung metastases	GSE87705		Homo sapiens	93.1064	Breast adenocarcinoma MCF7 cells stably overexpressing TWIST1 _vs_ parental controls	RNA expression	Affymetrix GeneChip Human HG_U133 Plus 2.0	0.032	fold change	-45.8	GENE	TWIST1	GENEMODE	Gene overexpression
Study_251:NSLC PC-9 cells treated with and selected for resistance to EGFR inhibitors gefitinib and WZ40002	GSE75602		Homo sapiens	92.7007	NSCLC PC-9 cells 24hr 1mM gefitinib treated - GT gefitinib tolerant _vs_ parental sensitive	RNA expression	Illumina iGenome UCSC, hg19, March 6, 2013 RefSeq	1.9e-30	fold change	-16.5842	GENE	EGFR	GENEMODE	Gene mutation
Study_251:NSLC PC-9 cells treated with and selected for resistance to EGFR inhibitors gefitinib and WZ40002	GSE75602		Homo sapiens	91.4311	NSCLC PC-9 cells vehicle treated - GT gefitinib tolerant _vs_ parental sensitive	RNA expression	Illumina iGenome UCSC, hg19, March 6, 2013 RefSeq	5.8e-36	fold change	-10.2244	GENE	EGFR	GENEMODE	Gene mutation
Study_251:NSLC PC-9 cells treated with and selected for resistance to EGFR inhibitors gefitinib and WZ40002	GSE75602		Homo sapiens	92.2203	NSCLC PC-9 cells vehicle treated - EGFR[T790M]-mutant _vs_ wildtype	RNA expression	Illumina iGenome UCSC, hg19, March 6, 2013 RefSeq	4.7e-39	fold change	8.25168	GENE	EGFR	GENEMODE	Gene mutation
Study_251:NSLC PC-9 cells treated with and selected for resistance to EGFR inhibitors gefitinib and WZ40002	GSE75602		Homo sapiens	90.4994	NSCLC PC-9 cells 24hr 1mM WZ4002 treated - EGFR[T790M]-mutant _vs_ wildtype	RNA expression	Illumina iGenome UCSC, hg19, March 6, 2013 RefSeq	1.6e-34	fold change	12.3114	GENE	EGFR	GENEMODE	Gene mutation
Study_251:NSLC PC-9 cells treated with and selected for resistance to EGFR inhibitors gefitinib and WZ40002	GSE75602		Homo sapiens	73.5359	NSCLC PC-9 cells vehicle treated - GR3 late gefitinib resistant _vs_ parental sensitive	RNA expression	Illumina iGenome UCSC, hg19, March 6, 2013 RefSeq	8.3e-20	fold change	-5.2875	GENE	EGFR	GENEMODE	Gene mutation
Study_251:NSLC PC-9 cells treated with and selected for resistance to EGFR inhibitors gefitinib and WZ40002	GSE75602		Homo sapiens	49.3759	NSCLC PC-9 cells 24hr 1mM WZ4002 treated - GR3 late gefitinib resistant _vs_ parental sensitive	RNA expression	Illumina iGenome UCSC, hg19, March 6, 2013 RefSeq	5.3e-06	fold change	-3.61219	GENE	EGFR	GENEMODE	Gene mutation
Study_251:NSLC PC-9 cells treated with and selected for resistance to EGFR inhibitors gefitinib and WZ40002	GSE75602		Homo sapiens	29.9136	NSCLC PC-9 cells vehicle treated - GR2 early gefitinib resistant _vs_ parental sensitive	RNA expression	Illumina iGenome UCSC, hg19, March 6, 2013 RefSeq	1.8e-21	fold change	-1.98125	GENE	EGFR	GENEMODE	Gene mutation
Study_251:NSLC PC-9 cells treated with and selected for resistance to EGFR inhibitors gefitinib and WZ40002	GSE75602		Homo sapiens	15.0944	NSCLC PC-9 cells 24hr treated with 1mM gefitinib _vs_ vehicle	RNA expression	Illumina iGenome UCSC, hg19, March 6, 2013 RefSeq	0.0006	fold change	1.99414	GENE	EGFR	GENEMODE	Gene mutation
Study_251:NSLC PC-9 cells treated with and selected for resistance to EGFR inhibitors gefitinib and WZ40002	GSE75602		Homo sapiens	9.48043	NSCLC PC-9-GR2 cells early gefitinib-resistant 24hr treated with 1mM WZ4002 _vs_ vehicle	RNA expression	Illumina iGenome UCSC, hg19, March 6, 2013 RefSeq	0.0039	fold change	1.82189	GENE	EGFR	GENEMODE	Gene mutation
Study_252:Lungs, livers and stomachs of MutatTM mice in response to 7 different polycyclic hydrocarbons	GSE51321		Mus musculus	92.495	Stomachs 3d post daily treatment with 50mg/kg/bw/d chrysene for 28d _vs_ olive oil	RNA expression	Agilent-026655 Whole Mouse Genome Microarray 4x44K v2 (Probe Name version)	0.0002	fold change	7.01
Study_252:Lungs, livers and stomachs of MutatTM mice in response to 7 different polycyclic hydrocarbons	GSE51321		Mus musculus	88.1756	Lungs 3d post daily treatment with 25mg/kg/bw/d indeno(123 cd)pyrene for 28d _vs_ olive oil	RNA expression	Agilent-026655 Whole Mouse Genome Microarray 4x44K v2 (Probe Name version)	0.0045	fold change	-4.5
Study_252:Lungs, livers and stomachs of MutatTM mice in response to 7 different polycyclic hydrocarbons	GSE51321		Mus musculus	85.706	Stomachs 3d post daily treatment with 50mg/kg/bw/d benzo(k)fluoranthene for 28d _vs_ olive oil	RNA expression	Agilent-026655 Whole Mouse Genome Microarray 4x44K v2 (Probe Name version)	0.0089	fold change	4.02
Study_252:Lungs, livers and stomachs of MutatTM mice in response to 7 different polycyclic hydrocarbons	GSE51321		Mus musculus	84.401	Stomachs 3d post daily treatment with 20mg/kg/bw/d benz(a)anthracene for 28d _vs_ olive oil	RNA expression	Agilent-026655 Whole Mouse Genome Microarray 4x44K v2 (Probe Name version)	0.0006	fold change	4.95
Study_252:Lungs, livers and stomachs of MutatTM mice in response to 7 different polycyclic hydrocarbons	GSE51321		Mus musculus	76.8049	Lungs 3d post daily treatment with 12.5mg/kg/bw/d indeno(123 cd)pyrene for 28d _vs_ olive oil	RNA expression	Agilent-026655 Whole Mouse Genome Microarray 4x44K v2 (Probe Name version)	0.0211	fold change	-3.38
Study_252:Lungs, livers and stomachs of MutatTM mice in response to 7 different polycyclic hydrocarbons	GSE51321		Mus musculus	73.8029	Lungs 3d post daily treatment with 25mg/kg/bw/d benzo(k)fluoranthene for 28d _vs_ olive oil	RNA expression	Agilent-026655 Whole Mouse Genome Microarray 4x44K v2 (Probe Name version)	0.0171	fold change	3.13
Study_252:Lungs, livers and stomachs of MutatTM mice in response to 7 different polycyclic hydrocarbons	GSE51321		Mus musculus	63.8244	Lungs 3d post daily treatment with 50mg/kg/bw/d indeno(123 cd)pyrene for 28d _vs_ olive oil	RNA expression	Agilent-026655 Whole Mouse Genome Microarray 4x44K v2 (Probe Name version)	0.0416	fold change	-3.25
Study_252:Lungs, livers and stomachs of MutatTM mice in response to 7 different polycyclic hydrocarbons	GSE51321		Mus musculus	56.1867	Stomachs 3d post daily treatment with 25mg/kg/bw/d benzo(k)fluoranthene for 28d _vs_ olive oil	RNA expression	Agilent-026655 Whole Mouse Genome Microarray 4x44K v2 (Probe Name version)	0.0006	fold change	4.86
Study_252:Lungs, livers and stomachs of MutatTM mice in response to 7 different polycyclic hydrocarbons	GSE51321		Mus musculus	50.3525	Lungs 3d post daily treatment with 17.5mg/kg/bw/d chrysene for 28d _vs_ olive oil	RNA expression	Agilent-026655 Whole Mouse Genome Microarray 4x44K v2 (Probe Name version)	0.0242	fold change	-1.86
Study_253:Endometrial adenocarcinoma HEC-1B cells with CTCF-binding sites inversion at PCDH enhancer (HS5-1)	GSE71275		Homo sapiens	93.3498	Endometrial adenocarcinoma HEC-1B cells - inversion of CBS at PCDH enhancer (HS5-1) _vs_ wildtype	RNA expression	Illumina iGenome UCSC, hg19, March 6, 2013 RefSeq	1.1e-24	fold change	11.5172
Study_254:Breast tumors from ER+ breast cancer patients treated with Faslodex (fulvestrant)	GSE71791		Homo sapiens	92.8954	Breast tumors from presurgical ER+ patients - 3X Faslodex 500mg 2wk apart _vs_ pretreatment	RNA expression	Illumina Human HT-12 (WG-6) v3.0 expression beadchip	0.0019	fold change	-1.79	GENE	ESR1	GENEMODE	Cell marker - positive
Study_255:H-SY5Y cells treated with sublytic doses of staphylococcal alpha-hemolysin	GSE50652		Homo sapiens	92.5754	Neuroblastoma SH-SY5Y cell polysomal RNA - 3nM staphyloccal alpha-hemolysin 2 hr _vs_ untreated	RNA expression	Agilent Human Whole Genome G4112A/G4112F	0.0371	fold change	-5.1
Study_255:H-SY5Y cells treated with sublytic doses of staphylococcal alpha-hemolysin	GSE50652		Homo sapiens	41.854	Neuroblastoma SH-SY5Y cells 3nM staphyloccal alpha-hemolysin 2 hr - polysomal RNA _vs_ total RNA	RNA expression	Agilent Human Whole Genome G4112A/G4112F	0.0185	fold change	-4.03
Study_256:Castration-resistant prostate cancer expression after targeting the MLL complex	GSE60836		Homo sapiens	92.9489	Prostate cancer VCaP cells - 3.7 and DHT treated _vs_ 3.7 and ethanol control	RNA expression	Agilent Human Whole Genome G4112A/G4112F	0.01	fold change	-9.49
Study_256:Castration-resistant prostate cancer expression after targeting the MLL complex	GSE60836		Homo sapiens	92.8557	Prostate cancer VCaP cells - BD136 and DHT treated _vs_ 3.7 and ethanol control	RNA expression	Agilent Human Whole Genome G4112A/G4112F	0.002	fold change	-8.23
Study_256:Castration-resistant prostate cancer expression after targeting the MLL complex	GSE60836		Homo sapiens	76.5931	Prostate cancer LNCaP cells - induced MENIN shRNA _vs_ uninduced control shRNA	RNA expression	Agilent Human Whole Genome G4112A/G4112F	0.0025	fold change	-4.64	GENE	MEN1	GENEMODE	small hairpin RNA
Study_256:Castration-resistant prostate cancer expression after targeting the MLL complex	GSE60836		Homo sapiens	77.2344	Prostate cancer VCaP cells - ASH2L shRNA and DHT treated _vs_ control shRNA and ethanol control	RNA expression	Agilent Human Whole Genome G4112A/G4112F	0.0092	fold change	-4.97	GENE	ASH2L	GENEMODE	small hairpin RNA
Study_256:Castration-resistant prostate cancer expression after targeting the MLL complex	GSE60836		Homo sapiens	69.2895	Prostate cancer VCaP cells - MLL1 shRNA and DHT treated _vs_ control shRNA and ethanol control	RNA expression	Agilent Human Whole Genome G4112A/G4112F	0.0373	fold change	-3.71	GENE	MLL	GENEMODE	small hairpin RNA
Study_256:Castration-resistant prostate cancer expression after targeting the MLL complex	GSE60836		Homo sapiens	44.8656	Prostate cancer LNCaP cells - induced ASH2L shRNA _vs_ uninduced control shRNA	RNA expression	Agilent Human Whole Genome G4112A/G4112F	0.0006	fold change	-2.2	GENE	ASH2L	GENEMODE	small hairpin RNA
Study_256:Castration-resistant prostate cancer expression after targeting the MLL complex	GSE60836		Homo sapiens	39.2881	Prostate cancer LNCaP cells - induced control shRNA _vs_ uninduced control shRNA	RNA expression	Agilent Human Whole Genome G4112A/G4112F	0.0089	fold change	-1.92
Study_256:Castration-resistant prostate cancer expression after targeting the MLL complex	GSE60836		Homo sapiens	18.2848	Prostate cancer VCaP cells control siRNA - R1881 treated _vs_ ethanol control	RNA expression	Agilent Human Whole Genome G4112A/G4112F	0.0312	fold change	-3.17
Study_257:Breast epithelial MCF10A and MCF10A-ERBB2 cell lines with static or flowing interstitial fluid	GSE64670		Homo sapiens	92.7575	Breast epithelial MCF10A cells flowing interstitial fluid - ERBB2 overexpression _vs_ wildtype ERBB	RNA expression	Illumina HumanHT-12 V4.0 expression beadchip	0.0014	fold change	-11	GENE	ERBB2	GENEMODE	Gene overexpression
Study_257:Breast epithelial MCF10A and MCF10A-ERBB2 cell lines with static or flowing interstitial fluid	GSE64670		Homo sapiens	91.7162	Breast epithelial MCF10A cells static interstitial fluid - ERBB2 overexpression _vs_ wildtype ERBB3	RNA expression	Illumina HumanHT-12 V4.0 expression beadchip	0.0009	fold change	-10.5	GENE	ERBB2	GENEMODE	Gene overexpression
Study_258:Non-small cell lung cancer in vitro model response to miR-92a inhibition	GSE64007		Homo sapiens	92.6767	Bronchial epithelial cells HBEC30-KT with miR-92a mismatched control - TP53 shRNA _vs_ wildtype	RNA expression	Illumina HumanHT-12 V4.0 expression beadchip	1.2e-06	fold change	114.1	GENE	TP53	GENEMODE	small hairpin RNA
Study_258:Non-small cell lung cancer in vitro model response to miR-92a inhibition	GSE64007		Homo sapiens	92.3532	Bronchial epithelial cells HBEC30-KT with 50nM miR-92a inhibitor - TP53 shRNA _vs_ wildtype	RNA expression	Illumina HumanHT-12 V4.0 expression beadchip	0.0006	fold change	113	GENE	TP53	GENEMODE	small hairpin RNA
Study_258:Non-small cell lung cancer in vitro model response to miR-92a inhibition	GSE64007		Homo sapiens	92.3532	Bronchial epithelial cells HBEC30-KT with 50nM miR-92a inhibitor - TP53 shRNA _vs_ wildtype	RNA expression	Illumina HumanHT-12 V4.0 expression beadchip	0.0006	fold change	113	GENE	MIR92A2	GENEMODE	Gene knockdown
Study_259:Acute myeloid leukemia xenografts with different imetelstat sensitivities	GSE63146		Homo sapiens	92.5155	Acute myeloid leukemia xenografts - very low imetelstat sensitivity _vs_ high sensitivity	RNA expression	Illumina HumanHT-12 V4.0 expression beadchip	0.0003	fold change	11.4	GENE	PTPRC	GENEMODE	Cell marker - positive
Study_260:Retinal cone photoreceptor cells from DRD4-induced DGCR8-knockout mice at postnatal time-points	GSE58498		Mus musculus	92.9178	Cone photoreceptors sorted DRD4-positive from age P50 cone-specific DRD4-knockout mice _vs_ wildtype	RNA expression	Illumina iGenome UCSC mm10, May 23 2014, RefSeq	6.9e-47	fold change	3.90441	GENE	DRD4	GENEMODE	Cell marker - positive
Study_260:Retinal cone photoreceptor cells from DRD4-induced DGCR8-knockout mice at postnatal time-points	GSE58498		Mus musculus	92.9178	Cone photoreceptors sorted DRD4-positive from age P50 cone-specific DRD4-knockout mice _vs_ wildtype	RNA expression	Illumina iGenome UCSC mm10, May 23 2014, RefSeq	6.9e-47	fold change	3.90441	GENE	DGCR8	GENEMODE	Conditional gene knockout
Study_260:Retinal cone photoreceptor cells from DRD4-induced DGCR8-knockout mice at postnatal time-points	GSE58498		Mus musculus	77.0891	Cone photoreceptors sorted DRD4-positive from age P40 cone-specific DRD4-knockout mice _vs_ wildtype	RNA expression	Illumina iGenome UCSC mm10, May 23 2014, RefSeq	1.5e-34	fold change	3.76289	GENE	DRD4	GENEMODE	Cell marker - positive
Study_260:Retinal cone photoreceptor cells from DRD4-induced DGCR8-knockout mice at postnatal time-points	GSE58498		Mus musculus	77.0891	Cone photoreceptors sorted DRD4-positive from age P40 cone-specific DRD4-knockout mice _vs_ wildtype	RNA expression	Illumina iGenome UCSC mm10, May 23 2014, RefSeq	1.5e-34	fold change	3.76289	GENE	DGCR8	GENEMODE	Conditional gene knockout
Study_260:Retinal cone photoreceptor cells from DRD4-induced DGCR8-knockout mice at postnatal time-points	GSE58498		Mus musculus	61.7604	Cone photoreceptors sorted DRD4-positive from age P90 cone-specific DRD4-knockout mice _vs_ wildtype	RNA expression	Illumina iGenome UCSC mm10, May 23 2014, RefSeq	3.1e-09	fold change	2.54932	GENE	DRD4	GENEMODE	Cell marker - positive
Study_260:Retinal cone photoreceptor cells from DRD4-induced DGCR8-knockout mice at postnatal time-points	GSE58498		Mus musculus	61.7604	Cone photoreceptors sorted DRD4-positive from age P90 cone-specific DRD4-knockout mice _vs_ wildtype	RNA expression	Illumina iGenome UCSC mm10, May 23 2014, RefSeq	3.1e-09	fold change	2.54932	GENE	DGCR8	GENEMODE	Conditional gene knockout
Study_260:Retinal cone photoreceptor cells from DRD4-induced DGCR8-knockout mice at postnatal time-points	GSE58498		Mus musculus	44.4875	Cone photoreceptors sorted DRD4-positive from age P60 cone-specific DRD4-knockout mice _vs_ wildtype	RNA expression	Illumina iGenome UCSC mm10, May 23 2014, RefSeq	3.5e-37	fold change	4.1594	GENE	DRD4	GENEMODE	Cell marker - positive
Study_260:Retinal cone photoreceptor cells from DRD4-induced DGCR8-knockout mice at postnatal time-points	GSE58498		Mus musculus	44.4875	Cone photoreceptors sorted DRD4-positive from age P60 cone-specific DRD4-knockout mice _vs_ wildtype	RNA expression	Illumina iGenome UCSC mm10, May 23 2014, RefSeq	3.5e-37	fold change	4.1594	GENE	DGCR8	GENEMODE	Conditional gene knockout
Study_260:Retinal cone photoreceptor cells from DRD4-induced DGCR8-knockout mice at postnatal time-points	GSE58498		Mus musculus	43.3843	Cone photoreceptors sorted DRD4-positive from age P30 cone-specific DRD4-knockout mice _vs_ wildtype	RNA expression	Illumina iGenome UCSC mm10, May 23 2014, RefSeq	5.7e-20	fold change	5.83932	GENE	DRD4	GENEMODE	Cell marker - positive
Study_260:Retinal cone photoreceptor cells from DRD4-induced DGCR8-knockout mice at postnatal time-points	GSE58498		Mus musculus	43.3843	Cone photoreceptors sorted DRD4-positive from age P30 cone-specific DRD4-knockout mice _vs_ wildtype	RNA expression	Illumina iGenome UCSC mm10, May 23 2014, RefSeq	5.7e-20	fold change	5.83932	GENE	DGCR8	GENEMODE	Conditional gene knockout
Study_261:Mammary glands at parturition from NFIB knockout mice	GSE42878		Mus musculus	92.5909	Mammary glands from mice within 12hr post partitution - Nfib knockout _vs_ wildtype	RNA expression	Illumina iGenome UCSC mm10, May 23 2014, RefSeq	1.5e-08	fold change	-7.04307	GENE	NFIB	GENEMODE	Conditional gene knockout
Study_262:Head and neck squamous cell carcinoma cells resistant to erlotinib	GSE62061		Homo sapiens	92.596	Tongue squamous cell carcinoma CAL 27 cells cultured 48hr - erlotinib resistant _vs_ sensitive	RNA expression	Illumina HumanHT-12 V4.0 expression beadchip	2.3e-06	fold change	3.72
Study_262:Head and neck squamous cell carcinoma cells resistant to erlotinib	GSE62061		Homo sapiens	86.0733	Laryngeal cell carcinoma SQ-20B cells cultured 48hr - erlotinib resistant _vs_ sensitive	RNA expression	Illumina HumanHT-12 V4.0 expression beadchip	0.0002	fold change	-3.83
Study_262:Head and neck squamous cell carcinoma cells resistant to erlotinib	GSE62061		Homo sapiens	45.024	Pharyngeal cell carcinoma FaDu cells cultured 48hr - erlotinib resistant _vs_ sensitive	RNA expression	Illumina HumanHT-12 V4.0 expression beadchip	0.0092	fold change	1.57
Study_263:Colorectal cancer DLD1 and SW480 cells depleted of Î²-catenin	GSE44097		Homo sapiens	92.4761	Colorectal cancer DLD1 cells - beta-catenin siRNA for 48hr _vs_ control siRNA (beta-gal)	RNA expression	Affymetrix GeneChip Human HG_U133 Plus 2.0	0.0364	fold change	3.15	GENE	CTNNB1	GENEMODE	small interfering RNA
Study_264:Bronchoalveolar lavage fluid from A. suum challenged Macaca fascicularis			Macaca mulatta	92.7541	BAL fluid 8hr post A. suum antigen challenges at 0 and 2wk _vs_ unchallenged	RNA expression	Affymetrix GeneChip Human HG_U133 Plus 2.0	0.0022	fold change	2.72
Study_264:Bronchoalveolar lavage fluid from A. suum challenged Macaca fascicularis			Macaca mulatta	82.1544	BAL fluid 8hr post A. suum antigen challenge _vs_ unchallenged	RNA expression	Affymetrix GeneChip Human HG_U133 Plus 2.0	0.0039	fold change	1.96
Study_264:Bronchoalveolar lavage fluid from A. suum challenged Macaca fascicularis			Macaca mulatta	80.5386	BAL fluid 8hr post A. suum antigen challenges at 0, 2 and 6wk _vs_ unchallenged	RNA expression	Affymetrix GeneChip Human HG_U133 Plus 2.0	0.0156	fold change	2.03
Study_264:Bronchoalveolar lavage fluid from A. suum challenged Macaca fascicularis			Macaca mulatta	78.583	BAL fluid 24hr post A. suum antigen challenges at 0, 2 and 6wk _vs_ unchallenged	RNA expression	Affymetrix GeneChip Human HG_U133 Plus 2.0	0.0196	fold change	1.98
Study_264:Bronchoalveolar lavage fluid from A. suum challenged Macaca fascicularis			Macaca mulatta	73.7278	BAL fluid 24hr post A. suum antigen challenges at 0 and 2wk _vs_ unchallenged	RNA expression	Affymetrix GeneChip Human HG_U133 Plus 2.0	0.019	fold change	2.05
Study_265:Breast cancer response to anthracycline and taxane-based chemotherapy regimens	GSE28844		Homo sapiens	92.5446	Breast tumors post epirubicin cyclophosphamide paclitaxel gemcitabine herceptin - M&P grade 2 _vs_ 5	RNA expression	Affymetrix GeneChip Human HG_U133 Plus 2.0	0.0062	fold change	9.15
Study_266:Mammary epithelial MII and colon cancer SW840 cells depleted of Wnt pathway members	GSE39907		Homo sapiens	93.3184	Mammary epithelial MII cells APC siRNA _vs_ control siRNA (GFP)	RNA expression	Affymetrix GeneChip Human HG_U133 Plus 2.0	4.9e-06	fold change	-8.27	GENE	APC	GENEMODE	small interfering RNA
Study_266:Mammary epithelial MII and colon cancer SW840 cells depleted of Wnt pathway members	GSE39907		Homo sapiens	93.3184	Mammary epithelial MII cells APC siRNA _vs_ control siRNA (GFP)	RNA expression	Affymetrix GeneChip Human HG_U133 Plus 2.0	4.9e-06	fold change	-8.27	GENE	HRAS	GENEMODE	Gene overexpression
Study_266:Mammary epithelial MII and colon cancer SW840 cells depleted of Wnt pathway members	GSE39907		Homo sapiens	90.9703	Mammary epithelial MII cells beta-catenin siRNA _vs_ control siRNA (GFP)	RNA expression	Affymetrix GeneChip Human HG_U133 Plus 2.0	1.6e-06	fold change	-4.93	GENE	CTNNB1	GENEMODE	small interfering RNA
Study_266:Mammary epithelial MII and colon cancer SW840 cells depleted of Wnt pathway members	GSE39907		Homo sapiens	90.9703	Mammary epithelial MII cells beta-catenin siRNA _vs_ control siRNA (GFP)	RNA expression	Affymetrix GeneChip Human HG_U133 Plus 2.0	1.6e-06	fold change	-4.93	GENE	HRAS	GENEMODE	Gene overexpression
Study_266:Mammary epithelial MII and colon cancer SW840 cells depleted of Wnt pathway members	GSE39907		Homo sapiens	89.1234	Mammary epithelial MII cells APC and TAZ siRNA _vs_ control siRNA (GFP)	RNA expression	Affymetrix GeneChip Human HG_U133 Plus 2.0	6.7e-06	fold change	-5.94	GENE	APC	GENEMODE	small interfering RNA
Study_266:Mammary epithelial MII and colon cancer SW840 cells depleted of Wnt pathway members	GSE39907		Homo sapiens	89.1234	Mammary epithelial MII cells APC and TAZ siRNA _vs_ control siRNA (GFP)	RNA expression	Affymetrix GeneChip Human HG_U133 Plus 2.0	6.7e-06	fold change	-5.94	GENE	HRAS	GENEMODE	Gene overexpression
Study_266:Mammary epithelial MII and colon cancer SW840 cells depleted of Wnt pathway members	GSE39907		Homo sapiens	89.1234	Mammary epithelial MII cells APC and TAZ siRNA _vs_ control siRNA (GFP)	RNA expression	Affymetrix GeneChip Human HG_U133 Plus 2.0	6.7e-06	fold change	-5.94	GENE	TAZ	GENEMODE	small interfering RNA
Study_266:Mammary epithelial MII and colon cancer SW840 cells depleted of Wnt pathway members	GSE39907		Homo sapiens	88.93	Mammary epithelial MII cells beta-catenin and TAZ siRNA _vs_ control siRNA (GFP)	RNA expression	Affymetrix GeneChip Human HG_U133 Plus 2.0	3.3e-05	fold change	-4.41	GENE	CTNNB1	GENEMODE	small interfering RNA
Study_266:Mammary epithelial MII and colon cancer SW840 cells depleted of Wnt pathway members	GSE39907		Homo sapiens	88.93	Mammary epithelial MII cells beta-catenin and TAZ siRNA _vs_ control siRNA (GFP)	RNA expression	Affymetrix GeneChip Human HG_U133 Plus 2.0	3.3e-05	fold change	-4.41	GENE	HRAS	GENEMODE	Gene overexpression
Study_266:Mammary epithelial MII and colon cancer SW840 cells depleted of Wnt pathway members	GSE39907		Homo sapiens	88.93	Mammary epithelial MII cells beta-catenin and TAZ siRNA _vs_ control siRNA (GFP)	RNA expression	Affymetrix GeneChip Human HG_U133 Plus 2.0	3.3e-05	fold change	-4.41	GENE	TAZ	GENEMODE	small interfering RNA
Study_266:Mammary epithelial MII and colon cancer SW840 cells depleted of Wnt pathway members	GSE39907		Homo sapiens	14.5429	Mammary epithelial MII cells APC and TAZ siRNA _vs_ APC siRNA only	RNA expression	Affymetrix GeneChip Human HG_U133 Plus 2.0	0.0002	fold change	1.39	GENE	APC	GENEMODE	small interfering RNA
Study_266:Mammary epithelial MII and colon cancer SW840 cells depleted of Wnt pathway members	GSE39907		Homo sapiens	14.5429	Mammary epithelial MII cells APC and TAZ siRNA _vs_ APC siRNA only	RNA expression	Affymetrix GeneChip Human HG_U133 Plus 2.0	0.0002	fold change	1.39	GENE	HRAS	GENEMODE	Gene overexpression
Study_266:Mammary epithelial MII and colon cancer SW840 cells depleted of Wnt pathway members	GSE39907		Homo sapiens	14.5429	Mammary epithelial MII cells APC and TAZ siRNA _vs_ APC siRNA only	RNA expression	Affymetrix GeneChip Human HG_U133 Plus 2.0	0.0002	fold change	1.39	GENE	TAZ	GENEMODE	small interfering RNA
Study_267:The influence of retinoic acid on immortalized human meibomian gland epithelial cells	GSE37089		Homo sapiens	93.1081	Meibomian gland epithelial cells in proliferation medium + 2uM retinoic acid 4d _vs_ no RA	RNA expression	Custom Human	0.0022	fold change	-2.83
Study_267:The influence of retinoic acid on immortalized human meibomian gland epithelial cells	GSE37089		Homo sapiens	68.6285	Meibomian gland epithelial cells in differentiation medium 4d _vs_ proliferation medium	RNA expression	Custom Human	0.0004	fold change	-4.65
Study_268:Effect of NVP-BEZ235 on growth of ovarian cancer cell lines	GSE28992		Homo sapiens	93.1081	Ovarian cancer cell line OV2008 1uM NVP-BEZ235 treated 24hr _vs_ DMSO control	RNA expression	Custom Human	0.006	fold change	-2.64
Study_268:Effect of NVP-BEZ235 on growth of ovarian cancer cell lines	GSE28992		Homo sapiens	74.3284	Ovarian cancer cell line MCAS 1uM NVP-BEZ235 treated 24hr _vs_ DMSO control	RNA expression	Custom Human	0.0036	fold change	-2.75
Study_268:Effect of NVP-BEZ235 on growth of ovarian cancer cell lines	GSE28992		Homo sapiens	43.9448	Ovarian cancer cell line MCAS 1uM NVP-BEZ235 treated 6hr _vs_ DMSO control	RNA expression	Custom Human	0.0128	fold change	-1.84
Study_269:MCF-7 cell line transfected with ERK1 and ERK2 siRNA and treated with vehicle or estradiol	GSE24592		Homo sapiens	92.4214	MCF7 cell line treated with vehicle 4hr in ERK1-siRNA transfected cells _vs_ control-siRNA	RNA expression	Affymetrix GeneChip Human HG_U133A version [1 or 2]	7.4e-07	fold change	2.43	GENE	MAPK3	GENEMODE	small interfering RNA
Study_269:MCF-7 cell line transfected with ERK1 and ERK2 siRNA and treated with vehicle or estradiol	GSE24592		Homo sapiens	92.9368	MCF7 cell line treated with vehicle 4hr in ERK2-siRNA transfected cells _vs_ control-siRNA	RNA expression	Affymetrix GeneChip Human HG_U133A version [1 or 2]	0.0006	fold change	2.83	GENE	MAPK1	GENEMODE	small interfering RNA
Study_269:MCF-7 cell line transfected with ERK1 and ERK2 siRNA and treated with vehicle or estradiol	GSE24592		Homo sapiens	88.1834	MCF7 cell line treated with 10nM estradiol 4hr in ERK1-siRNA transfected cells _vs_ control-siRNA	RNA expression	Affymetrix GeneChip Human HG_U133A version [1 or 2]	0.0004	fold change	2.41	GENE	MAPK3	GENEMODE	small interfering RNA
Study_269:MCF-7 cell line transfected with ERK1 and ERK2 siRNA and treated with vehicle or estradiol	GSE24592		Homo sapiens	88.0282	MCF7 cell line treated with 10nM estradiol 4hr in ERK2-siRNA transfected cells _vs_ control-siRNA	RNA expression	Affymetrix GeneChip Human HG_U133A version [1 or 2]	0.0005	fold change	2.58	GENE	MAPK1	GENEMODE	small interfering RNA
Study_269:MCF-7 cell line transfected with ERK1 and ERK2 siRNA and treated with vehicle or estradiol	GSE24592		Homo sapiens	45.9982	MCF7 cell line ERK1-siRNA transfected then 10nM estradiol treated 24hr _vs_ vehicle treated	RNA expression	Affymetrix GeneChip Human HG_U133A version [1 or 2]	0.0266	fold change	1.87	GENE	MAPK3	GENEMODE	small interfering RNA
Study_270:Modifications of the rat airway explant transcriptome by cigarette smoke	GSE15563		Rattus norvegicus	93.3201	Tracheal explants 24hr after dexamethasone and cigarette smoke treatment _vs_ dexamethasone only	RNA expression	Affymetrix GeneChip Rat RAE230 2.0	0.0001	fold change	-2.86
Study_270:Modifications of the rat airway explant transcriptome by cigarette smoke	GSE15563		Rattus norvegicus	88.4752	Tracheal explants 24hr after cigarette smoke treatment_vs_ exposed to air	RNA expression	Affymetrix GeneChip Rat RAE230 2.0	0.0023	fold change	-3.68
Study_270:Modifications of the rat airway explant transcriptome by cigarette smoke	GSE15563		Rattus norvegicus	87.9183	Tracheal explants 24hr after dexamethasone and cigarette smoke treatment_vs_ exposed to air	RNA expression	Affymetrix GeneChip Rat RAE230 2.0	0.0063	fold change	-2.42
Study_270:Modifications of the rat airway explant transcriptome by cigarette smoke	GSE15563		Rattus norvegicus	80.1526	Tracheal explants 24hr after cigarette smoke treatment _vs_ 2hr after	RNA expression	Affymetrix GeneChip Rat RAE230 2.0	0.0005	fold change	-7.9
Study_270:Modifications of the rat airway explant transcriptome by cigarette smoke	GSE15563		Rattus norvegicus	59.9887	Tracheal explants 24hr after dexamethasone and cigarette smoke treatment _vs_ 2hr after	RNA expression	Affymetrix GeneChip Rat RAE230 2.0	9.4e-07	fold change	-4.98
Study_270:Modifications of the rat airway explant transcriptome by cigarette smoke	GSE15563		Rattus norvegicus	10.0273	Tracheal explants 24hr after dexamethasone treatment _vs_ 2hr after	RNA expression	Affymetrix GeneChip Rat RAE230 2.0	0.0121	fold change	-1.64
Study_271:Immune response to Pneumocystis Infection in WT and CD40 Ligand Deficient Mice	GSE11005	NIH	Mus musculus	93.3236	Lung at 32d of P.murina exposure from CD40L-KO mouse _vs_ WT	RNA expression	Affymetrix GeneChip Mouse MG_U74A	0.0242	fold change	-4.48	GENE	CD40LG	GENEMODE	Irreversible gene knockout
Study_271:Immune response to Pneumocystis Infection in WT and CD40 Ligand Deficient Mice	GSE11005	NIH	Mus musculus	93.3236	Lung from WT mouse at 34d of P.murina exposure _vs_ unexposed	RNA expression	Affymetrix GeneChip Mouse MG_U74A	0.0013	fold change	2.88
Study_271:Immune response to Pneumocystis Infection in WT and CD40 Ligand Deficient Mice	GSE11005	NIH	Mus musculus	91.4913	Lung from WT mouse exposed to P.murina at 32d _vs_ 7d	RNA expression	Affymetrix GeneChip Mouse MG_U74A	0.0366	fold change	3.71
Study_271:Immune response to Pneumocystis Infection in WT and CD40 Ligand Deficient Mice	GSE11005	NIH	Mus musculus	92.3975	Lung from WT mouse exposed to P.murina at 34d _vs_ 7d	RNA expression	Affymetrix GeneChip Mouse MG_U74A	0.0008	fold change	3.02
Study_272:Differentiation of human pulmonary type 2 cells in vitro	GSE3306	Children's Hospital of Philadelphia	Homo sapiens	92.5926	Fetal lung epithelial cells + dexamethasone + 8-Br-cAMP + isobutylxanthine 72 hr _vs_ control	RNA expression	Affymetrix GeneChip Human HG_U133A version [1 or 2]	0.0232	fold change	11.3
Study_273:Transcription profiling of pancreata from wildtype and mutant mice	E-TABM-304		Mus musculus	92.548	Pancreas from p48-Cre KrasG12D Ela-Tgfa mice _vs_ wild type	RNA expression	Affymetrix GeneChip Mouse MG_430A 2.0	0.0042	fold change	9.43	GENE	Irf9	GENEMODE	Irreversible gene knockout
Study_273:Transcription profiling of pancreata from wildtype and mutant mice	E-TABM-304		Mus musculus	92.548	Pancreas from p48-Cre KrasG12D Ela-Tgfa mice _vs_ wild type	RNA expression	Affymetrix GeneChip Mouse MG_430A 2.0	0.0042	fold change	9.43	GENE	Kras	GENEMODE	Hypermorphic mutation
Study_273:Transcription profiling of pancreata from wildtype and mutant mice	E-TABM-304		Mus musculus	92.548	Pancreas from p48-Cre KrasG12D Ela-Tgfa mice _vs_ wild type	RNA expression	Affymetrix GeneChip Mouse MG_430A 2.0	0.0042	fold change	9.43	GENE	Tgfa	GENEMODE	Constitutive gene expression
Study_273:Transcription profiling of pancreata from wildtype and mutant mice	E-TABM-304		Mus musculus	89.1456	Pancreas from Ela-Tgfa mice _vs_ wild type	RNA expression	Affymetrix GeneChip Mouse MG_430A 2.0	0.0116	fold change	5.32	GENE	Tgfa	GENEMODE	Constitutive gene expression
Study_273:Transcription profiling of pancreata from wildtype and mutant mice	E-TABM-304		Mus musculus	50.1102	Pancreas from p48-Cre KrasG12D Ela-Tgfa mice _vs_ Ela-Tgfa mice	RNA expression	Affymetrix GeneChip Mouse MG_430A 2.0	0.0009	fold change	1.77	GENE	Irf9	GENEMODE	Irreversible gene knockout
Study_273:Transcription profiling of pancreata from wildtype and mutant mice	E-TABM-304		Mus musculus	50.1102	Pancreas from p48-Cre KrasG12D Ela-Tgfa mice _vs_ Ela-Tgfa mice	RNA expression	Affymetrix GeneChip Mouse MG_430A 2.0	0.0009	fold change	1.77	GENE	Kras	GENEMODE	Hypermorphic mutation
Study_273:Transcription profiling of pancreata from wildtype and mutant mice	E-TABM-304		Mus musculus	50.1102	Pancreas from p48-Cre KrasG12D Ela-Tgfa mice _vs_ Ela-Tgfa mice	RNA expression	Affymetrix GeneChip Mouse MG_430A 2.0	0.0009	fold change	1.77	GENE	Tgfa	GENEMODE	Constitutive gene expression
Study_274:Lung transcriptional response to TGFa-overexpression induced pulmonary fibrosis	E-MEXP-966		Mus musculus	92.6115	Mouse lung + doxycycline-induced TGFa overexpression 1d _vs_ untreated	RNA expression	Custom Mouse	0.0109	fold change	2.91	GENE	TGFA	GENEMODE	conditional expression
Study_275:Prostatic gene expression in response to castration and testosterone replacement	GSE5901	Genentech Inc.	Mus musculus	93.3236	Prostate of mice 14d post-castration - 3d treament with testosterone pellet _vs_ untreated	RNA expression	Affymetrix GeneChip Mouse MG_U74A	4.9e-05	fold change	6.36
Study_276:Alox5 Knockout Signature in Mouse White Adipose Tissue	GSE7026	Merck	Mus musculus	92.6115	White adipose tissue from Alox5 knockout mouse _vs_ wild type	RNA expression	Custom Mouse	0.0095	fold change	-2.91	GENE	ALOX5	GENEMODE	Irreversible gene knockout
Study_277:Ovalbumen sensitized and challenged A/J mice	GSE450	UCSF	Mus musculus	92.5532	Lung from ovalbumen-sensitized AJ mice _vs_ not sensitized	RNA expression	Custom Mouse	1.3e-06	fold change	-4.32
Study_278:Lung tumor treatment with a small mollecule VEGFR-2 inhibitor brivanib alaninate	GSE7209	Bristol-Myers Squibb	Mus musculus	92.7179	L2987 human lung tumor xenograft in nude mice treated with brivanib alaninate 14d _vs_ untreated	RNA expression	Affymetrix GeneChip Mouse MG_430A 2.0	0.0353	fold change	5.61
Study_279:ERRalpha dependent PGC-1alpha target genes	GSE5968	Duke University Medical Center	Homo sapiens	92.9679	Liver cancer HepG2 cells expressing PGC-1 L2L3 mutant (amorphic) _vs_ BGAL control construct	RNA expression	Affymetrix GeneChip Human HG_U133 Plus 2.0	0.0022	fold change	-1.72	GENE	PPARGC1A	GENEMODE	Mutation - amorphic
Study_279:ERRalpha dependent PGC-1alpha target genes	GSE5968	Duke University Medical Center	Homo sapiens	92.9679	Liver cancer HepG2 cells expressing PGC-1 L2L3 mutant (amorphic) _vs_ BGAL control construct	RNA expression	Affymetrix GeneChip Human HG_U133 Plus 2.0	0.0022	fold change	-1.72	GENE	PPARGC1A	GENEMODE	Gene overexpression
Study_279:ERRalpha dependent PGC-1alpha target genes	GSE5968	Duke University Medical Center	Homo sapiens	82.8199	Liver cancer HepG2 cells expressing PGC-1 2x9 mutant (hypermorphic) _vs_ BGAL control construct	RNA expression	Affymetrix GeneChip Human HG_U133 Plus 2.0	0.0052	fold change	-3.49	GENE	PPARGC1A	GENEMODE	Gene overexpression
[truncated: 3,482 more rows]

## Sheet: Gen Knockouts associated with p
Gene vs Biosets record downloaded from Correlation Engine(2018/05/10 07:15:10)
There are two sections, the first lists top meta-categories and the second lists rank ordered correlations to individual studies.
Gene: AGR2
https://liverpool.ussc.informatics.illumina.com/c/search/ka/AGR2?type=feature&id=40021#cls=195793
[truncated: 4,833 more rows]
